# Supplementary material for: Association between tonsillitis and newly diagnosed ankylosing spondylitis: A nationwide, population-based, case-control study
Source: PLoS One. 2019 Aug 1;14(8):e0220721. doi: 10.1371/journal.pone.0220721 (PMC6675079; doi:10.1371/journal.pone.0220721)
Supplement: S1 Dataset — (CSV) [file pone.0220721.s001.csv]

ID	age	SEX	CCIS	Appen	Tonsillitis	Acute	Chronic	Interval	Cost_NT	Visit_No
1	38	0	0	0	0	0	0		0	0
2	42	0	0	0	1	1	0	1.48	852	2
3	21	0	0	0	0	0	0		0	0
4	23	0	0	0	0	0	0		0	0
5	33	0	0	0	1	1	0	3.29	185	1
6	45	0	0	0	0	0	0		0	0
7	22	0	0	0	1	1	0	1.51	2477	5
8	23	0	0	0	1	1	0	2.70	245	1
9	37	0	0	0	1	1	0	4.23	570	2
10	34	0	0	0	1	1	0	1.85	340	1
11	28	0	0	0	0	0	0		0	0
12	27	0	0	0	1	1	0	6.30	465	2
13	38	0	0	0	1	1	0	4.93	539	1
14	44	0	0	0	0	0	0		0	0
15	42	0	0	0	0	0	0		0	0
16	23	0	0	0	1	1	0	1.19	727	1
17	43	0	0	0	1	1	0	5.13	160	1
18	28	0	0	0	1	1	0	3.25	2044	5
19	31	0	0	0	1	1	0	4.47	320	1
20	19	0	0	0	0	0	0		0	0
21	45	0	0	0	1	1	0	2.09	2106	5
22	41	0	0	0	1	1	0	4.67	325	1
23	19	0	0	0	1	1	0	1.83	1050	4
24	41	0	0	0	1	0	1	4.37	461	1
25	33	0	0	0	0	0	0		0	0
26	18	0	0	0	0	0	0		0	0
27	40	0	0	0	0	0	0		0	0
28	18	0	0	0	0	0	0		0	0
29	28	0	0	0	1	1	0	7.55	1090	3
30	36	0	0	0	0	0	0		0	0
31	42	0	0	0	0	0	0		0	0
32	31	0	0	0	0	0	0		0	0
33	44	0	0	0	0	0	0		0	0
34	26	0	0	0	1	1	0	0.04	300	1
35	43	0	0	0	0	0	0		0	0
36	36	0	0	0	1	1	0	1.56	2448	5
37	20	0	0	0	1	1	0	7.18	1247	4
38	33	0	0	0	0	0	0		0	0
39	34	0	0	0	1	1	0	7.75	521	1
40	45	0	0	0	1	1	0	3.42	398	2
41	44	0	0	0	0	0	0		0	0
42	43	0	0	0	0	0	0		0	0
43	30	0	0	0	0	0	0		0	0
44	22	0	0	0	0	0	0		0	0
45	38	0	0	0	1	1	0	1.74	883	3
46	38	0	0	0	0	0	0		0	0
47	45	0	0	0	0	0	0		0	0
48	22	0	0	0	1	1	0	6.03	2393	6
49	43	0	0	0	0	0	0		0	0
50	20	0	0	0	0	0	0		0	0
51	35	0	0	0	1	1	0	2.85	2080	7
52	39	0	0	0	1	1	0	3.88	2078	2
53	43	0	0	0	1	1	0	5.74	650	2
54	42	0	0	0	1	1	0	6.34	3969	10
55	41	0	0	0	1	1	0	2.76	1071	3
56	23	0	0	0	1	1	0	1.90	541	1
57	36	0	0	0	1	1	0	2.81	774	2
58	18	0	0	0	1	1	0	8.25	325	1
59	42	0	0	0	0	0	0		0	0
60	19	0	0	0	1	1	0	4.22	2632	7
61	39	0	0	0	1	1	0	5.34	651	1
62	15	0	0	0	1	1	0	9.39	4211	13
63	34	0	0	0	0	0	0		0	0
64	42	0	0	0	0	0	0		0	0
65	43	0	0	0	1	1	0	3.28	1584	4
66	31	0	0	0	1	1	0	4.34	770	2
67	13	0	0	0	1	1	0	7.46	925	5
68	29	0	0	0	0	0	0		0	0
69	25	0	0	0	1	1	0	5.92	1833	5
70	15	0	0	0	1	1	0	1.80	210	1
71	43	0	0	0	1	1	0	0.81	505	1
72	32	0	0	0	0	0	0		0	0
73	29	0	0	0	1	1	0	4.19	4772	6
74	22	0	0	0	0	0	0		0	0
75	45	0	0	0	0	0	0		0	0
76	36	0	0	0	0	0	0		0	0
77	23	0	0	0	1	1	0	3.23	4905	16
78	27	0	0	0	0	0	0		0	0
79	34	0	0	0	0	0	0		0	0
80	38	0	0	0	1	1	0	2.19	650	2
81	37	0	0	0	1	1	0	0.26	1092	3
82	40	0	0	0	0	0	0		0	0
83	37	0	0	0	1	1	0	1.25	1173	3
84	35	0	0	0	1	1	0	8.26	5018	14
85	37	0	0	0	1	1	0	5.51	1096	3
86	36	0	0	0	1	1	0	1.52	365	1
87	27	0	0	0	1	1	0	2.52	560	2
88	32	0	0	0	1	1	0	2.89	1169	3
89	36	0	0	0	1	1	0	1.65	377	1
90	32	0	0	0	1	1	0	4.44	675	2
91	27	0	0	0	1	1	0	3.48	932	2
92	36	0	0	0	1	1	0	2.82	835	3
93	40	0	0	0	0	0	0		0	0
94	31	0	0	0	0	0	0		0	0
95	26	0	0	0	1	1	0	2.33	666	2
96	15	0	0	0	1	1	0	6.71	12464	30
97	40	0	0	0	0	0	0		0	0
98	25	0	0	0	1	1	0	1.51	1144	2
99	34	0	0	0	0	0	0		0	0
100	35	0	0	0	1	1	0	1.94	514	1
101	41	0	0	0	0	0	0		0	0
102	43	0	0	0	0	0	0		0	0
103	26	0	0	0	1	1	0	2.03	425	1
104	43	0	0	0	0	0	0		0	0
105	19	0	0	0	0	0	0		0	0
106	26	0	0	0	1	1	0	2.01	2206	6
107	39	0	0	0	1	1	0	2.30	4157	10
108	39	0	0	0	1	1	0	5.38	1847	6
109	33	0	0	0	1	1	0	1.84	670	2
110	27	0	0	0	0	0	0		0	0
111	30	0	0	0	1	1	0	4.73	2810	7
112	22	0	0	0	0	0	0		0	0
113	36	0	0	0	0	0	0		0	0
114	20	0	0	0	0	0	0		0	0
115	45	0	0	0	0	0	0		0	0
116	43	0	0	0	1	1	0	7.07	3164	4
117	40	0	0	0	1	1	0	0.52	235	1
118	44	0	0	0	1	1	0	6.00	325	1
119	36	0	0	0	0	0	0		0	0
120	24	0	0	0	1	1	0	3.01	445	1
121	41	0	0	0	1	1	0	1.19	245	1
122	30	0	0	0	0	0	0		0	0
123	20	0	0	0	0	0	0		0	0
124	44	0	0	0	0	0	0		0	0
125	32	0	0	0	0	0	0		0	0
126	32	0	0	0	1	1	0	5.65	3205	9
127	37	0	0	0	1	1	0	3.06	1176	4
128	20	0	0	0	0	0	0		0	0
129	23	0	0	0	0	0	0		0	0
130	35	0	0	0	1	1	0	2.10	325	1
131	14	0	0	0	0	0	0		0	0
132	26	0	0	0	0	0	0		0	0
133	34	0	0	0	1	1	0	1.63	320	1
134	43	0	0	0	1	1	0	2.01	445	1
135	28	0	0	0	0	0	0		0	0
136	39	0	0	0	0	0	0		0	0
137	29	0	0	0	0	0	0		0	0
138	42	0	0	0	1	1	0	2.04	552	3
139	16	0	0	0	0	0	0		0	0
140	45	0	0	0	1	1	0	4.48	650	2
141	42	0	0	0	0	0	0		0	0
142	16	0	0	0	0	0	0		0	0
143	41	0	0	0	1	1	0	4.75	2424	6
144	25	0	0	0	0	0	0		0	0
145	33	0	0	0	0	0	0		0	0
146	29	0	0	0	1	1	0	2.73	979	3
147	34	0	0	0	0	0	0		0	0
148	35	0	0	0	0	0	0		0	0
149	35	0	0	0	0	0	0		0	0
150	20	0	0	0	0	0	0		0	0
151	29	0	0	0	1	1	0	4.29	1671	5
152	25	0	0	0	0	0	0		0	0
153	34	0	0	0	1	1	0	2.07	2038	5
154	16	0	0	0	1	1	0	5.78	2623	7
155	35	0	0	0	0	0	0		0	0
156	28	0	0	0	0	0	0		0	0
157	34	0	0	0	0	0	0		0	0
158	40	0	0	0	1	1	0	1.61	316	1
159	20	0	0	0	0	0	0		0	0
160	35	0	0	0	0	0	0		0	0
161	26	0	0	0	0	0	0		0	0
162	30	0	0	0	1	1	0	3.86	282	1
163	35	0	0	0	1	1	0	1.96	396	1
164	27	0	0	0	0	0	0		0	0
165	27	0	0	0	1	1	0	1.95	15925	5
166	29	0	0	0	1	1	0	0.59	295	1
167	26	0	0	0	0	0	0		0	0
168	30	0	0	0	0	0	0		0	0
169	31	0	0	0	1	1	0	1.14	557	1
170	40	0	0	0	1	1	0	3.34	2744	2
171	39	0	0	0	0	0	0		0	0
172	41	0	0	0	1	1	0	3.73	1502	4
173	10	0	0	0	1	1	0	6.84	10781	41
174	44	0	0	0	0	0	0		0	0
175	38	0	0	0	1	1	0	2.56	396	1
176	25	0	0	0	0	0	0		0	0
177	39	0	0	0	1	1	0	1.44	1881	5
178	38	0	0	0	1	1	0	2.17	675	2
179	29	0	0	0	0	0	0		0	0
180	23	0	0	0	0	0	0		0	0
181	21	0	0	0	1	1	0	2.75	295	1
182	37	0	0	0	1	1	0	2.91	1620	5
183	42	0	0	0	0	0	0		0	0
184	39	0	0	0	1	1	0	4.75	3346	7
185	27	0	0	0	0	0	0		0	0
186	26	0	0	0	0	0	0		0	0
187	35	0	0	0	1	1	0	1.88	640	2
188	17	0	0	0	0	0	0		0	0
189	34	0	0	0	0	0	0		0	0
190	30	0	0	0	1	1	0	6.29	5991	13
191	38	0	0	0	0	0	0		0	0
192	45	0	0	0	1	0	1	6.01	407	1
193	28	0	0	0	0	0	0		0	0
194	24	0	0	0	0	0	0		0	0
195	18	0	0	0	1	1	0	5.24	3560	11
196	17	0	0	0	1	1	0	6.31	1191	3
197	22	0	0	0	0	0	0		0	0
198	45	0	0	0	0	0	0		0	0
199	31	0	0	0	1	1	0	1.48	563	2
200	23	0	0	0	0	0	0		0	0
201	37	0	0	0	0	0	0		0	0
202	43	0	0	0	0	0	0		0	0
203	36	0	0	0	1	1	0	2.41	1429	3
204	15	0	0	0	1	1	0	4.31	5618	11
205	30	0	0	0	0	0	0		0	0
206	16	0	0	0	1	1	0	2.71	1439	4
207	20	0	0	0	0	0	0		0	0
208	45	0	0	0	0	0	0		0	0
209	30	0	0	0	1	1	0	0.26	320	1
210	29	0	0	0	0	0	0		0	0
211	41	0	0	0	1	1	0	1.86	295	1
212	43	0	0	0	0	0	0		0	0
213	19	0	0	0	1	1	0	8.04	3581	10
214	27	0	0	0	0	0	0		0	0
215	20	0	0	0	0	0	0		0	0
216	17	0	0	0	0	0	0		0	0
217	39	0	0	0	1	1	0	5.44	2025	5
218	43	0	0	0	1	1	0	8.52	4487	10
219	45	0	0	0	0	0	0		0	0
220	42	0	0	0	0	0	0		0	0
221	45	0	0	0	1	1	0	4.19	2733	7
222	25	0	0	0	1	1	0	2.81	4360	17
223	41	0	0	0	1	1	0	6.44	1490	4
224	24	0	0	0	0	0	0		0	0
225	17	0	0	0	1	1	0	5.04	396	1
226	18	0	0	0	1	1	0	4.94	821	2
227	23	0	0	0	1	1	0	5.09	1980	8
228	18	0	0	0	0	0	0		0	0
229	43	0	0	0	0	0	0		0	0
230	19	0	0	0	1	1	0	4.02	1655	5
231	20	0	0	0	1	1	0	3.18	1351	3
232	37	0	0	0	1	1	0	6.85	1285	5
233	40	0	0	0	1	1	0	7.38	379	1
234	17	0	0	0	1	1	0	5.78	1630	4
235	22	0	0	0	0	0	0		0	0
236	37	0	0	0	0	0	0		0	0
237	42	0	0	0	1	1	0	5.01	1817	4
238	36	0	0	0	0	0	0		0	0
239	17	0	0	0	0	0	0		0	0
240	45	0	0	0	1	1	0	0.08	256	1
241	37	0	0	0	0	0	0		0	0
242	34	0	0	0	0	0	0		0	0
243	28	0	0	0	1	1	0	0.67	985	4
244	18	0	0	0	1	1	0	3.17	280	1
245	23	0	0	0	0	0	0		0	0
246	38	0	0	0	1	1	0	4.08	645	2
247	38	0	0	0	1	1	0	5.89	4678	6
248	16	0	0	0	1	1	0	6.27	9132	20
249	28	0	0	0	1	1	0	0.55	2055	5
250	32	0	0	0	1	1	0	1.53	320	1
251	32	0	0	0	0	0	0		0	0
252	31	0	0	0	0	0	0		0	0
253	40	0	0	0	1	1	0	2.05	256	1
254	21	0	0	0	0	0	0		0	0
255	38	0	0	0	1	1	0	5.48	2438	6
256	30	0	0	0	1	1	0	2.17	365	1
257	32	0	0	0	1	1	0	2.54	818	2
258	39	0	0	0	1	1	0	2.16	245	1
259	37	0	0	0	0	0	0		0	0
260	33	0	0	0	0	0	0		0	0
261	39	0	0	0	0	0	0		0	0
262	32	0	0	0	1	1	0	3.98	458	1
263	29	0	0	0	0	0	0		0	0
264	27	0	0	0	0	0	0		0	0
265	38	0	0	0	1	1	0	3.29	325	1
266	36	0	0	0	1	1	0	3.34	5374	14
267	25	0	0	0	1	1	0	2.39	325	1
268	17	0	0	0	1	1	0	2.48	396	1
269	39	0	0	0	1	1	0	3.02	1504	4
270	26	0	0	0	0	0	0		0	0
271	26	0	0	0	1	1	0	1.98	1413	4
272	27	0	0	0	1	1	0	4.58	1513	3
273	31	0	0	0	1	1	0	5.90	2504	3
274	38	0	0	0	1	1	0	2.71	507	1
275	30	0	0	0	1	1	0	1.84	721	2
276	29	0	0	0	1	1	0	0.59	580	1
277	23	0	0	0	0	0	0		0	0
278	44	0	0	0	1	1	0	1.29	2439	7
279	38	0	0	0	1	1	0	1.53	890	2
280	37	0	0	0	1	1	0	2.50	1650	6
281	40	0	0	0	0	0	0		0	0
282	27	0	0	0	1	1	0	3.10	2736	6
283	21	0	0	0	0	0	0		0	0
284	20	0	0	0	0	0	0		0	0
285	26	0	0	0	1	1	0	1.58	245	1
286	34	0	0	0	0	0	0		0	0
287	37	0	0	0	1	1	0	4.82	2257	7
288	26	0	0	0	1	1	0	0.59	305	1
289	36	0	0	0	1	1	0	2.38	855	2
290	26	0	0	0	0	0	0		0	0
291	30	0	0	0	0	0	0		0	0
292	22	0	0	0	1	1	0	5.99	1941	5
293	29	0	0	0	1	1	0	1.35	1516	3
294	28	0	0	0	0	0	0		0	0
295	17	0	0	0	1	1	0	1.62	316	1
296	17	0	0	0	1	1	0	7.90	1980	5
297	43	0	0	0	1	1	0	2.81	1058	3
298	43	0	0	0	1	1	0	2.85	2225	8
299	29	0	0	0	1	1	0	3.43	1378	3
300	24	0	0	0	1	1	0	0.34	445	1
301	34	0	0	0	1	1	0	0.44	605	3
302	30	0	0	0	1	1	0	2.99	1847	7
303	36	0	0	0	1	1	0	0.85	1174	3
304	41	0	0	0	0	0	0		0	0
305	38	0	0	0	0	0	0		0	0
306	29	0	0	0	0	0	0		0	0
307	19	0	0	0	1	1	0	5.47	3667	11
308	45	0	0	0	0	0	0		0	0
309	23	0	0	0	0	0	0		0	0
310	41	0	0	0	1	1	0	4.18	986	2
311	42	0	0	0	1	1	0	3.56	416	2
312	36	0	0	0	0	0	0		0	0
313	35	0	0	0	1	1	0	5.15	440	1
314	27	0	0	0	0	0	0		0	0
315	23	0	0	0	1	1	0	4.95	425	1
316	33	0	0	0	1	1	0	5.88	2481	7
317	37	0	0	0	1	1	0	6.90	4315	12
318	33	0	0	0	0	0	0		0	0
319	45	0	0	0	1	1	0	4.52	302	1
320	29	0	0	0	0	0	0		0	0
321	20	0	0	0	1	1	0	2.99	1050	3
322	25	0	0	0	0	0	0		0	0
323	35	0	0	0	0	0	0		0	0
324	34	0	0	0	1	1	0	2.75	380	2
325	38	0	0	0	1	1	0	2.95	470	1
326	32	0	0	0	0	0	0		0	0
327	24	0	0	0	0	0	0		0	0
328	36	0	0	0	1	1	0	4.93	396	1
329	23	0	0	0	1	1	0	3.11	305	1
330	28	0	0	0	0	0	0		0	0
331	29	0	0	0	0	0	0		0	0
332	41	0	0	0	0	0	0		0	0
333	41	0	0	0	0	0	0		0	0
334	21	0	0	0	0	0	0		0	0
335	30	0	0	0	1	1	0	2.09	445	1
336	38	0	0	0	1	1	0	6.13	438	1
337	38	0	0	0	1	1	0	5.31	890	2
338	39	0	0	0	1	1	0	1.33	1335	5
339	37	0	0	0	1	1	0	3.13	613	2
340	37	0	0	0	0	0	0		0	0
341	26	0	0	0	1	1	0	2.52	539	1
342	40	0	0	0	0	0	0		0	0
343	11	0	0	0	0	0	0		0	0
344	24	0	0	0	1	1	0	1.36	421	1
345	29	0	0	0	1	1	0	1.42	810	2
346	34	0	0	0	1	1	0	3.63	12273	4
347	29	0	0	0	1	1	0	3.63	976	3
348	27	0	0	0	1	1	0	2.44	2036	5
349	41	0	0	0	1	1	1	4.96	1398	4
350	29	0	0	0	1	1	0	0.82	768	3
351	25	0	0	0	0	0	0		0	0
352	32	0	0	0	1	1	0	0.07	974	2
353	36	0	0	0	0	0	0		0	0
354	36	0	0	0	1	1	0	3.10	185	1
355	37	0	0	0	0	0	0		0	0
356	37	0	0	0	1	1	0	6.49	325	1
357	29	0	0	0	0	0	0		0	0
358	39	0	0	0	0	0	0		0	0
359	38	0	0	0	0	0	0		0	0
360	36	0	0	0	1	1	0	2.21	789	2
361	40	0	0	0	1	1	0	0.17	399	1
362	31	0	0	0	1	1	0	2.57	1595	4
363	36	0	0	0	1	1	0	2.92	1550	5
364	41	0	0	0	1	1	0	2.47	748	2
365	38	0	0	0	1	1	0	3.80	537	2
366	28	0	0	0	0	0	0		0	0
367	30	0	0	0	1	1	0	4.08	671	2
368	32	0	0	0	0	0	0		0	0
369	30	0	0	0	0	0	0		0	0
370	44	0	0	0	0	0	0		0	0
371	31	0	0	0	1	1	0	3.82	397	1
372	26	0	0	0	1	1	0	0.17	340	1
373	18	0	0	0	0	0	0		0	0
374	43	0	0	0	1	1	0	1.71	14626	8
375	33	0	0	0	0	0	0		0	0
376	33	0	0	0	0	0	0		0	0
377	43	0	0	0	1	1	0	1.75	774	2
378	25	0	0	0	1	1	0	3.89	1903	5
379	37	0	0	0	1	1	0	4.33	4170	15
380	30	0	0	0	1	1	0	1.23	185	1
381	38	0	0	0	0	0	0		0	0
382	20	0	0	0	0	0	0		0	0
383	23	0	0	0	0	0	0		0	0
384	20	0	0	0	0	0	0		0	0
385	31	0	0	0	0	0	0		0	0
386	35	0	0	0	1	1	0	2.72	3203	11
387	21	0	0	0	0	0	0		0	0
388	37	0	0	0	1	1	0	3.28	1611	4
389	28	0	0	0	1	1	0	1.87	316	1
390	36	0	0	0	0	0	0		0	0
391	43	0	0	0	1	1	0	6.77	8070	17
392	41	0	0	0	0	0	0		0	0
393	36	0	0	0	1	1	0	1.78	235	1
394	26	0	0	0	0	0	0		0	0
395	28	0	0	0	1	1	0	6.53	2845	7
396	22	0	0	0	1	1	0	8.80	2174	6
397	42	0	0	0	1	1	0	3.01	540	2
398	25	0	0	0	1	1	0	6.55	1672	5
399	32	0	0	0	1	1	0	3.68	917	2
400	42	0	0	0	1	1	0	3.50	650	2
401	29	0	0	0	1	1	0	6.75	6249	21
402	42	0	0	0	1	1	0	6.16	1246	3
403	27	0	0	0	1	1	0	0.48	320	1
404	43	0	0	0	0	0	0		0	0
405	43	0	0	0	1	1	0	0.78	722	1
406	43	0	0	0	1	1	0	6.50	4300	15
407	43	0	0	0	1	1	0	1.55	800	3
408	27	0	0	0	1	1	0	1.84	1094	2
409	30	0	0	0	0	0	0		0	0
410	30	0	0	0	0	0	0		0	0
411	36	0	0	0	0	0	0		0	0
412	45	0	0	0	1	1	0	4.37	461	1
413	41	0	0	0	0	0	0		0	0
414	31	0	0	0	1	1	0	5.47	4474	10
415	38	0	0	0	1	1	0	1.96	724	2
416	32	0	0	0	1	1	0	4.05	4023	11
417	41	0	0	0	1	1	0	4.73	2818	8
418	42	0	0	0	1	1	0	4.16	2670	6
419	38	0	0	0	0	0	0		0	0
420	32	0	0	0	1	1	0	4.41	1205	3
421	24	0	0	0	1	1	0	6.52	6914	18
422	40	0	0	0	1	1	0	3.76	1980	6
423	23	0	0	0	0	0	0		0	0
424	45	0	0	0	1	1	0	2.24	9492	9
425	33	0	0	0	0	0	0		0	0
426	38	0	0	0	1	1	0	4.52	338	1
427	36	0	0	0	1	1	0	8.35	4424	13
428	44	0	0	0	0	0	0		0	0
429	29	0	0	0	1	1	0	0.05	235	1
430	42	0	0	0	0	0	0		0	0
431	39	0	0	0	1	1	0	0.57	316	1
432	34	0	0	0	0	0	0		0	0
433	27	0	0	0	0	0	0		0	0
434	45	0	0	0	0	0	0		0	0
435	20	0	0	0	0	0	0		0	0
436	28	0	0	0	1	1	0	1.83	537	1
437	27	0	0	0	0	0	0		0	0
438	35	0	0	0	1	1	0	8.45	316	1
439	43	0	0	0	1	1	0	2.75	448	1
440	31	0	0	0	1	1	0	2.19	625	3
441	43	0	0	0	1	1	0	1.59	823	2
442	24	0	0	0	1	1	0	5.52	1845	5
443	38	0	0	0	0	0	0		0	0
444	21	0	0	0	0	0	0		0	0
445	43	0	0	0	0	0	0		0	0
446	44	0	0	0	1	1	0	1.15	505	2
447	38	0	0	0	1	1	0	3.50	856	2
448	43	0	0	0	0	0	0		0	0
449	43	0	0	0	1	1	0	5.11	1916	6
450	40	0	0	0	1	1	0	3.68	616	3
451	19	0	0	0	0	0	0		0	0
452	26	0	0	0	1	1	0	1.12	2701	5
453	24	0	0	0	0	0	0		0	0
454	36	0	0	0	1	1	0	2.12	340	1
455	43	0	0	0	1	1	0	1.39	572	2
456	15	0	0	0	0	0	0		0	0
457	31	0	0	0	1	1	0	2.61	3342	11
458	45	0	0	0	1	1	0	5.10	188	1
459	38	0	0	0	0	0	0		0	0
460	24	0	0	0	0	0	0		0	0
461	31	0	0	0	1	1	0	4.69	470	1
462	40	0	0	0	0	0	0		0	0
463	43	0	0	0	1	1	0	5.36	570	2
464	45	0	0	0	0	0	0		0	0
465	45	0	0	0	0	0	0		0	0
466	41	0	0	0	0	0	0		0	0
467	42	0	0	0	1	1	0	3.03	345	1
468	35	0	0	0	0	0	0		0	0
469	15	0	0	0	1	1	0	1.38	409	1
470	36	0	0	0	1	1	0	2.26	291	1
471	33	0	0	0	1	1	0	1.39	3286	3
472	33	0	0	0	0	0	0		0	0
473	36	0	0	0	1	1	0	5.34	3419	10
474	27	0	0	0	0	0	0		0	0
475	43	0	0	0	0	0	0		0	0
476	30	0	0	0	1	1	0	8.99	8562	20
477	25	0	0	0	1	1	0	1.04	760	2
478	24	0	0	0	1	1	0	2.18	401	1
479	30	0	0	0	1	1	0	2.09	980	4
480	28	0	0	0	1	1	0	5.38	2295	5
481	41	0	0	0	1	1	0	3.12	2125	5
482	34	0	0	0	0	0	0		0	0
483	45	0	0	0	1	1	0	2.64	2635	8
484	20	0	0	0	0	0	0		0	0
485	17	0	0	0	1	1	0	4.33	2097	7
486	14	0	0	0	0	0	0		0	0
487	21	0	0	0	1	1	0	1.21	325	1
488	27	0	0	0	1	1	0	2.29	2436	6
489	29	0	0	0	1	1	0	7.57	4585	15
490	36	0	0	0	0	0	0		0	0
491	43	0	0	0	1	1	0	3.59	474	2
492	30	0	0	0	1	1	0	0.86	340	1
493	35	0	0	0	0	0	0		0	0
494	33	0	0	0	0	0	0		0	0
495	34	0	0	0	0	0	0		0	0
496	23	0	0	0	0	0	0		0	0
497	37	0	0	0	1	1	0	4.84	1965	4
498	33	0	0	0	1	1	0	2.98	1685	4
499	34	0	0	0	0	0	0		0	0
500	33	0	0	0	1	1	0	3.87	560	2
501	37	0	0	0	0	0	0		0	0
502	42	0	0	0	1	1	0	8.36	5861	16
503	45	0	0	0	1	1	0	6.77	6104	9
504	11	0	0	0	1	1	0	7.75	938	3
505	27	0	0	0	1	1	0	3.74	7013	15
506	36	0	0	0	0	0	0		0	0
507	18	0	0	0	1	1	0	6.59	1609	4
508	37	0	0	0	1	1	0	1.29	425	1
509	28	0	0	0	0	0	0		0	0
510	33	0	0	0	0	0	0		0	0
511	30	0	0	0	1	1	0	3.42	325	1
512	42	0	0	0	1	1	0	0.11	365	1
513	25	0	0	0	1	1	0	8.10	740	3
514	23	0	0	0	1	1	0	0.30	380	1
515	42	0	0	0	0	0	0		0	0
516	27	0	0	0	1	1	0	3.18	291	1
517	22	0	0	0	0	0	0		0	0
518	31	0	0	0	1	1	0	7.46	1724	5
519	38	0	0	0	0	0	0		0	0
520	29	0	0	0	1	1	0	3.45	2356	5
521	40	0	0	0	0	0	0		0	0
522	37	0	0	0	0	0	0		0	0
523	36	0	0	0	1	1	0	2.75	1426	2
524	43	0	0	0	1	1	0	4.20	1466	5
525	39	0	0	0	1	1	0	1.81	5210	12
526	40	0	0	0	0	0	0		0	0
527	36	0	0	0	1	1	0	2.38	1734	4
528	33	0	0	0	0	0	0		0	0
529	39	0	0	0	1	1	0	4.44	685	2
530	29	0	0	0	1	1	0	3.78	371	1
531	30	0	0	0	0	0	0		0	0
532	10	0	0	0	1	1	0	5.77	3460	13
533	43	0	0	0	1	1	0	5.47	3513	10
534	42	0	0	0	1	1	0	8.69	6183	15
535	38	0	0	0	0	0	0		0	0
536	35	0	0	0	1	1	0	0.37	245	1
537	20	0	0	0	1	1	0	1.08	425	1
538	30	0	0	0	0	0	0		0	0
539	21	0	0	0	0	0	0		0	0
540	35	0	0	0	0	0	0		0	0
541	40	0	0	0	1	1	0	9.38	800	3
542	45	0	0	0	1	1	0	4.09	468	1
543	29	0	0	0	0	0	0		0	0
544	36	0	0	0	0	0	0		0	0
545	18	0	0	0	0	0	0		0	0
546	34	0	0	0	0	0	0		0	0
547	35	0	0	0	0	0	0		0	0
548	33	0	0	0	1	1	0	0.06	320	1
549	16	0	0	0	1	1	0	2.64	1221	3
550	43	0	0	0	1	1	0	2.69	890	2
551	37	0	0	0	1	1	0	1.91	305	1
552	26	0	0	0	0	0	0		0	0
553	41	0	0	0	1	1	0	4.70	2429	6
554	45	0	0	0	1	1	0	5.42	839	3
555	26	0	0	0	1	1	0	2.45	630	3
556	37	0	0	0	1	1	0	0.47	316	1
557	29	0	0	0	1	1	0	1.18	588	1
558	27	0	0	0	1	1	0	6.28	986	3
559	13	0	0	0	1	1	0	7.93	6025	25
560	20	0	0	0	1	0	1	5.92	296	1
561	26	0	0	0	0	0	0		0	0
562	44	0	0	0	0	0	0		0	0
563	38	0	0	0	1	1	0	1.18	1047	3
564	39	0	0	0	1	1	0	4.91	9162	21
565	39	0	0	0	0	0	0		0	0
566	14	0	0	0	0	0	0		0	0
567	29	0	0	0	1	1	0	1.19	2940	12
568	15	0	0	0	1	1	0	3.61	581	2
569	30	0	0	0	1	1	0	1.41	1231	4
570	44	0	0	0	1	1	0	1.45	344	1
571	40	0	0	0	0	0	0		0	0
572	39	0	0	0	0	0	0		0	0
573	33	0	0	0	1	1	0	8.46	1084	4
574	44	0	0	0	0	0	0		0	0
575	37	0	0	0	1	1	0	1.90	440	1
576	25	0	0	0	0	0	0		0	0
577	22	0	0	0	0	0	0		0	0
578	27	0	0	0	1	1	0	0.50	1412	1
579	15	0	0	0	1	1	0	0.67	302	1
580	15	0	0	0	0	0	0		0	0
581	44	0	0	0	0	0	0		0	0
582	44	0	0	0	0	0	0		0	0
583	31	0	0	0	1	1	0	5.14	1235	4
584	29	0	0	0	1	1	0	9.12	2181	4
585	33	0	0	0	1	1	1	8.67	5605	12
586	24	0	0	0	0	0	0		0	0
587	18	0	0	0	1	1	0	4.37	850	3
588	41	0	0	0	1	1	0	0.65	928	3
589	44	0	0	0	1	1	0	2.62	393	1
590	31	0	0	0	0	0	0		0	0
591	28	0	0	0	1	1	0	4.56	3624	9
592	35	0	0	0	1	1	0	9.01	3876	12
593	31	0	0	0	1	1	0	7.98	6115	24
594	38	0	0	0	1	1	0	7.66	792	2
595	39	0	0	0	0	0	0		0	0
596	30	0	0	0	1	1	0	4.07	1787	3
597	21	0	0	0	0	0	0		0	0
598	15	0	0	0	0	0	0		0	0
599	39	0	0	0	0	0	0		0	0
600	31	0	0	0	0	0	0		0	0
601	31	0	0	0	1	1	0	2.16	425	1
602	41	0	0	0	0	0	0		0	0
603	27	0	0	0	1	1	0	2.27	872	2
604	43	0	0	0	1	1	0	0.65	325	1
605	45	0	0	0	1	1	0	2.36	543	1
606	25	0	0	0	0	0	0		0	0
607	37	0	0	0	0	0	0		0	0
608	40	0	0	0	0	0	0		0	0
609	23	0	0	0	1	1	1	9.15	9709	31
610	35	0	0	0	1	1	0	1.95	540	2
611	30	0	0	0	1	1	0	3.42	1122	3
612	42	0	0	0	0	0	0		0	0
613	33	0	0	0	0	0	0		0	0
614	37	0	0	0	0	0	0		0	0
615	40	0	0	0	1	1	0	3.74	1950	5
616	44	0	0	0	1	1	0	2.46	445	1
617	17	0	0	0	0	0	0		0	0
618	33	0	0	0	0	0	0		0	0
619	29	0	0	0	1	1	0	2.93	2647	6
620	15	0	0	0	0	0	0		0	0
621	24	0	0	0	1	1	0	2.61	1521	7
622	43	0	0	0	1	1	0	0.22	340	1
623	22	0	0	0	0	0	0		0	0
624	25	0	0	0	1	1	0	5.51	3709	8
625	30	0	0	0	0	0	0		0	0
626	37	0	0	0	1	1	0	0.80	331	1
627	32	0	0	0	1	1	0	4.68	2744	6
628	35	0	0	0	0	0	0		0	0
629	32	0	0	0	1	1	0	4.51	252	1
630	32	0	0	0	1	1	0	6.18	2310	5
631	31	0	0	0	0	0	0		0	0
632	41	0	0	0	1	1	0	3.50	1258	2
633	23	0	0	0	0	0	0		0	0
634	36	0	0	0	1	1	0	6.38	7695	19
635	43	0	0	0	0	0	0		0	0
636	41	0	0	0	0	0	0		0	0
637	36	0	0	0	1	1	0	6.00	1387	4
638	38	0	0	0	1	1	0	0.19	925	4
639	44	0	0	0	1	1	0	0.18	276	1
640	38	0	0	0	1	1	0	4.72	306	1
641	45	0	0	0	0	0	0		0	0
642	36	0	0	0	1	1	0	2.04	325	1
643	13	0	0	0	1	1	0	7.02	792	2
644	30	0	0	0	1	1	0	5.48	467	1
645	42	0	0	0	1	1	0	2.04	245	1
646	24	0	0	0	0	0	0		0	0
647	31	0	0	0	0	0	0		0	0
648	44	0	0	0	0	0	0		0	0
649	28	0	0	0	1	1	0	5.58	408	1
650	35	0	0	0	0	0	0		0	0
651	32	0	0	0	0	0	0		0	0
652	36	0	0	0	0	0	0		0	0
653	20	0	0	0	1	1	0	5.88	3664	8
654	30	0	0	0	0	0	0		0	0
655	20	0	0	0	1	1	0	2.21	630	2
656	26	0	0	0	0	0	0		0	0
657	45	0	0	0	0	0	0		0	0
658	26	0	0	0	1	1	0	4.47	396	1
659	24	0	0	0	1	1	0	3.46	220	1
660	30	0	0	0	1	1	0	2.94	648	1
661	23	0	0	0	1	1	0	1.92	1851	4
662	34	0	0	0	1	1	0	1.41	447	1
663	33	0	0	0	1	1	0	8.81	625	1
664	37	0	0	0	0	0	0		0	0
665	26	0	0	0	0	0	0		0	0
666	18	0	0	0	0	0	0		0	0
667	39	0	0	0	1	1	0	6.61	305	1
668	35	0	0	0	1	1	0	6.92	6029	21
669	34	0	0	0	0	0	0		0	0
670	40	0	0	0	1	1	0	4.07	1023	2
671	44	0	0	0	0	0	0		0	0
672	31	0	0	0	1	1	0	3.33	1795	5
673	29	0	0	0	0	0	0		0	0
674	30	0	0	0	1	1	0	0.13	370	1
675	36	0	0	0	1	1	0	3.42	667	2
676	45	0	0	0	0	0	0		0	0
677	33	0	0	0	0	0	0		0	0
678	21	0	0	0	1	1	0	1.17	320	1
679	37	0	0	0	1	1	0	3.27	834	2
680	23	0	0	0	0	0	0		0	0
681	42	0	0	0	1	1	0	3.62	954	2
682	28	0	0	0	0	0	0		0	0
683	18	0	0	0	0	0	0		0	0
684	39	0	0	0	0	0	0		0	0
685	33	0	0	0	1	1	0	4.36	2640	7
686	41	0	0	0	0	0	0		0	0
687	27	0	0	0	0	0	0		0	0
688	38	0	0	0	0	0	0		0	0
689	35	0	0	0	1	1	0	1.33	675	2
690	45	0	0	0	0	0	0		0	0
691	20	0	0	0	0	0	0		0	0
692	34	0	0	0	1	1	0	4.35	716	2
693	25	0	0	0	1	1	0	1.85	943	3
694	43	0	0	0	1	1	0	6.76	3307	9
695	29	0	0	0	1	1	0	7.86	490	2
696	45	0	0	0	1	1	0	6.42	1270	4
697	42	0	0	0	0	0	0		0	0
698	33	0	0	0	0	0	0		0	0
699	25	0	0	0	0	0	0		0	0
700	29	0	0	0	1	1	0	5.78	716	1
701	37	0	0	0	0	0	0		0	0
702	39	0	0	0	1	1	0	2.98	1352	3
703	23	0	0	0	1	1	0	9.23	316	1
704	29	0	0	0	1	1	0	6.46	445	1
705	39	0	0	0	0	0	0		0	0
706	19	0	0	0	0	0	0		0	0
707	38	0	0	0	0	0	0		0	0
708	22	0	0	0	1	1	0	1.91	325	1
709	42	0	0	0	1	1	0	8.65	1779	4
710	22	0	0	0	1	1	0	4.69	2257	7
711	31	0	0	0	0	0	0		0	0
712	42	0	0	0	0	0	0		0	0
713	44	0	0	0	0	0	0		0	0
714	37	0	0	0	1	1	0	4.51	1105	3
715	42	0	0	0	1	1	0	0.29	295	1
716	35	0	0	0	1	1	0	5.11	6710	22
717	31	0	0	0	1	1	0	5.96	386	1
718	27	0	0	0	1	1	0	5.03	881	2
719	35	0	0	0	1	1	0	9.26	9061	29
720	24	0	0	0	0	0	0		0	0
721	41	0	0	0	0	0	0		0	0
722	43	0	0	0	0	0	0		0	0
723	39	0	0	0	0	0	0		0	0
724	36	0	0	0	1	1	0	6.28	960	3
725	45	0	0	0	0	0	0		0	0
726	37	0	0	0	0	0	0		0	0
727	42	0	0	0	1	1	0	3.51	396	1
728	19	0	0	0	1	1	0	7.16	3573	9
729	37	0	0	0	1	1	0	2.23	1085	4
730	41	0	0	0	1	1	0	3.37	316	1
731	16	0	0	0	0	0	0		0	0
732	45	0	0	0	1	1	0	7.58	791	2
733	31	0	0	0	1	1	0	1.89	1578	5
734	36	0	0	0	1	1	0	7.56	805	2
735	33	0	0	0	0	0	0		0	0
736	35	0	0	0	0	0	0		0	0
737	25	0	0	0	0	0	0		0	0
738	31	0	0	0	0	0	0		0	0
739	16	0	0	0	0	0	0		0	0
740	40	0	0	0	1	1	0	4.39	1134	3
741	38	0	0	0	0	0	0		0	0
742	23	0	0	0	1	1	0	2.52	396	1
743	34	0	0	0	0	0	0		0	0
744	33	0	0	0	1	1	0	3.26	673	2
745	34	0	0	0	1	1	0	8.05	5831	17
746	37	0	0	0	0	0	0		0	0
747	43	0	0	0	0	0	0		0	0
748	39	0	0	0	0	0	0		0	0
749	35	0	0	0	0	0	0		0	0
750	24	0	0	0	1	1	0	4.08	2592	7
751	33	0	0	0	1	1	0	3.50	328	1
752	27	0	0	0	1	1	0	3.38	2685	10
753	32	0	0	0	0	0	0		0	0
754	44	0	0	0	0	0	0		0	0
755	30	0	0	0	1	1	0	2.54	949	2
756	29	0	0	0	0	0	0		0	0
757	26	0	0	0	1	1	0	1.85	690	2
758	27	0	0	0	1	1	0	0.28	12560	4
759	44	0	0	0	1	1	0	7.50	4751	14
760	45	0	0	0	1	1	0	3.01	1828	5
761	32	0	0	0	1	1	0	2.62	849	2
762	39	0	0	0	1	1	0	7.55	677	1
763	45	0	0	0	0	0	0		0	0
764	39	0	0	0	1	1	0	0.10	220	1
765	36	0	0	0	0	0	0		0	0
766	30	0	0	0	1	1	0	2.83	1584	3
767	26	0	0	0	0	0	0		0	0
768	45	0	0	0	1	1	0	1.21	582	2
769	42	0	0	0	1	1	0	2.03	12867	36
770	36	0	0	0	1	1	0	7.00	245	1
771	27	0	0	0	0	0	0		0	0
772	29	0	0	0	1	1	0	0.94	925	2
773	40	0	0	0	1	1	1	6.91	44488	16
774	41	0	0	0	1	1	0	2.18	1318	3
775	41	0	0	0	1	1	0	1.21	220	1
776	31	0	0	0	1	1	0	1.81	2426	7
777	44	0	0	0	1	1	0	3.97	1455	5
778	38	0	0	0	1	1	0	3.94	445	1
779	33	0	0	0	0	0	0		0	0
780	24	0	0	0	1	1	0	8.17	2489	6
781	23	0	0	0	1	1	0	2.22	605	2
782	25	0	0	0	1	1	0	2.64	1643	4
783	40	0	0	0	1	1	0	0.15	341	1
784	39	0	0	0	0	0	0		0	0
785	36	0	0	0	1	1	0	6.54	2440	12
786	29	0	0	0	1	1	0	2.60	722	2
787	41	0	0	0	0	0	0		0	0
788	30	0	0	0	1	1	0	1.27	220	1
789	32	0	0	0	0	0	0		0	0
790	39	0	0	0	0	0	0		0	0
791	33	0	0	0	1	1	0	4.37	1172	3
792	40	0	0	0	0	0	0		0	0
793	33	0	0	0	1	1	0	6.25	2875	7
794	20	0	0	0	0	0	0		0	0
795	38	0	0	0	1	1	0	0.25	377	1
796	30	0	0	0	1	1	1	6.62	1066	3
797	36	0	0	0	1	1	0	2.80	696	2
798	32	0	0	0	0	0	0		0	0
799	41	0	0	0	0	0	0		0	0
800	25	0	0	0	0	0	0		0	0
801	40	0	0	0	0	0	0		0	0
802	29	0	0	0	0	0	0		0	0
803	22	0	0	0	0	0	0		0	0
804	16	0	0	0	0	0	0		0	0
805	41	0	0	0	1	1	0	5.12	161	1
806	41	0	0	0	1	1	0	4.00	1361	3
807	39	0	0	0	0	0	0		0	0
808	36	0	0	0	1	1	0	5.45	1141	4
809	36	0	0	0	1	1	0	4.30	960	3
810	27	0	0	0	1	1	0	2.52	1775	6
811	31	0	0	0	1	1	0	5.44	615	2
812	34	0	0	0	0	0	0		0	0
813	19	0	0	0	0	0	0		0	0
814	27	0	0	0	1	1	0	8.67	5195	16
815	40	0	0	0	0	0	0		0	0
816	11	0	0	0	1	1	0	1.17	821	2
817	44	0	0	0	1	1	0	1.28	512	1
818	42	0	0	0	0	0	0		0	0
819	39	0	0	0	0	0	0		0	0
820	29	0	0	0	0	0	0		0	0
821	40	0	0	0	1	1	0	2.43	2065	9
822	14	0	0	0	1	1	0	5.53	1015	3
823	38	0	0	0	1	1	0	3.40	5711	19
824	33	0	0	0	1	1	0	6.94	2444	9
825	35	0	0	0	0	0	0		0	0
826	28	0	0	0	0	0	0		0	0
827	45	0	0	0	0	0	0		0	0
828	41	0	0	0	1	1	0	7.34	4847	11
829	45	0	0	0	1	1	0	2.64	2359	9
830	22	0	0	0	0	0	0		0	0
831	16	0	0	0	0	0	0		0	0
832	35	0	0	0	1	1	0	2.19	659	2
833	35	0	0	0	1	1	0	6.23	2916	9
834	39	0	0	0	1	1	0	0.43	1346	3
835	26	0	0	0	0	0	0		0	0
836	43	0	0	0	0	0	0		0	0
837	32	0	0	0	1	1	0	3.77	2602	9
838	14	0	0	0	1	1	0	1.67	1548	3
839	33	0	0	0	1	1	0	2.22	3061	10
840	37	0	0	0	0	0	0		0	0
841	25	0	0	0	1	1	0	0.99	1897	5
842	44	0	0	0	1	1	0	7.32	316	1
843	32	0	0	0	0	0	0		0	0
844	42	0	0	0	1	1	0	2.94	396	1
845	36	0	0	0	1	1	0	1.75	540	2
846	14	0	0	0	0	0	0		0	0
847	43	0	0	0	1	1	0	2.21	2602	7
848	37	0	0	0	1	1	0	1.96	445	1
849	38	0	0	0	1	1	0	5.32	1321	3
850	18	0	0	0	1	1	0	2.59	828	2
851	35	0	0	0	1	1	0	2.16	582	2
852	38	0	0	0	1	1	0	2.11	1118	3
853	45	0	0	0	1	1	0	5.12	1715	4
854	45	0	0	0	0	0	0		0	0
855	36	0	0	0	0	0	0		0	0
856	38	0	0	0	0	0	0		0	0
857	40	0	0	0	0	0	0		0	0
858	32	0	0	0	0	0	0		0	0
859	35	0	0	0	0	0	0		0	0
860	35	0	0	0	1	1	0	4.66	570	2
861	37	0	0	0	1	1	0	0.64	368	1
862	41	0	0	0	0	0	0		0	0
863	21	0	0	0	0	0	0		0	0
864	35	0	0	0	0	0	0		0	0
865	42	0	0	0	1	1	0	5.46	1540	4
866	44	0	0	0	1	1	0	1.66	425	1
867	35	0	0	0	1	1	0	7.36	1117	3
868	17	0	0	0	1	1	0	4.69	540	2
869	44	0	0	0	0	0	0		0	0
870	43	0	0	0	1	1	0	5.73	396	1
871	18	0	0	0	1	1	0	4.85	2171	7
872	42	0	0	0	0	0	0		0	0
873	33	0	0	0	0	0	0		0	0
874	43	0	0	0	0	0	0		0	0
875	36	0	0	0	0	0	0		0	0
876	33	0	0	0	0	0	0		0	0
877	31	0	0	0	0	0	0		0	0
878	18	0	0	0	0	0	0		0	0
879	38	0	0	0	0	0	0		0	0
880	38	0	0	0	0	0	0		0	0
881	37	0	0	0	1	1	0	2.34	804	1
882	20	0	0	0	0	0	0		0	0
883	38	0	0	0	0	0	0		0	0
884	23	0	0	0	0	0	0		0	0
885	16	0	0	0	1	1	0	0.02	440	1
886	43	0	0	0	1	1	0	7.31	1017	3
887	32	0	0	0	0	0	0		0	0
888	43	0	0	0	0	0	0		0	0
889	26	0	0	0	1	1	0	5.67	1862	5
890	31	0	0	0	1	1	0	1.33	206	1
891	40	0	0	0	0	0	0		0	0
892	35	0	0	0	0	0	0		0	0
893	16	0	0	0	1	1	0	1.56	440	1
894	23	0	0	0	1	1	0	7.62	291	1
895	44	0	0	0	0	0	0		0	0
896	33	0	0	0	1	1	0	4.56	34026	1
897	29	0	0	0	0	0	0		0	0
898	23	0	0	0	0	0	0		0	0
899	31	0	0	0	0	0	0		0	0
900	25	0	0	0	1	1	0	3.64	1011	3
901	40	0	0	0	1	1	0	7.15	1145	2
902	23	0	0	0	0	0	0		0	0
903	44	0	0	0	1	1	0	5.15	1922	5
904	26	0	0	0	0	0	0		0	0
905	28	0	0	0	1	1	0	1.54	2846	7
906	26	0	0	0	1	1	0	0.41	650	2
907	39	0	0	0	0	0	0		0	0
908	26	0	0	0	1	1	0	0.26	841	2
909	41	0	0	0	1	1	0	2.88	1673	2
910	20	0	0	0	0	0	0		0	0
911	32	0	0	0	1	1	0	7.88	3925	10
912	33	0	0	0	0	0	0		0	0
913	37	0	0	0	1	1	0	5.91	1710	6
914	34	0	0	0	0	0	0		0	0
915	31	0	0	0	1	1	0	0.63	250	1
916	43	0	0	0	1	1	0	4.32	4569	16
917	13	0	0	0	0	0	0		0	0
918	35	0	0	0	0	0	0		0	0
919	37	0	0	0	1	1	0	2.61	1747	5
920	20	0	0	0	0	0	0		0	0
921	36	0	0	0	1	1	0	2.41	250	1
922	31	0	0	0	1	1	0	0.71	935	2
923	42	0	0	0	1	1	0	3.88	1246	3
924	23	0	0	0	0	0	0		0	0
925	44	0	0	0	0	0	0		0	0
926	16	0	0	0	0	0	0		0	0
927	23	0	0	0	0	0	0		0	0
928	34	0	0	0	1	1	0	4.37	245	1
929	37	0	0	0	1	1	0	5.24	1764	5
930	37	0	0	0	1	1	0	3.10	3945	12
931	42	0	0	0	1	1	0	1.21	1925	5
932	41	0	0	0	0	0	0		0	0
933	32	0	0	0	1	1	0	2.56	4130	13
934	25	0	0	0	0	0	0		0	0
935	45	0	0	0	0	0	0		0	0
936	20	0	0	0	0	0	0		0	0
937	41	0	0	0	1	1	0	4.90	1236	2
938	27	0	0	0	0	0	0		0	0
939	31	0	0	0	1	1	0	5.15	1238	2
940	40	0	0	0	0	0	0		0	0
941	41	0	0	0	0	0	0		0	0
942	36	0	0	0	1	1	0	2.77	2130	6
943	40	0	0	0	1	1	0	0.95	630	2
944	37	0	0	0	1	1	0	2.13	245	1
945	32	0	0	0	1	1	0	2.38	378	1
946	34	0	0	0	1	1	0	4.14	4056	12
947	14	0	0	0	0	0	0		0	0
948	33	0	0	0	0	0	0		0	0
949	31	0	0	0	1	1	0	2.91	400	1
950	28	0	0	0	1	1	0	7.55	1175	3
951	20	0	0	0	0	0	0		0	0
952	29	0	0	0	0	0	0		0	0
953	20	0	0	0	1	1	0	0.92	396	1
954	41	0	0	0	1	1	0	4.85	115	1
955	36	0	0	0	0	0	0		0	0
956	39	0	0	0	0	0	0		0	0
957	27	0	0	0	0	0	0		0	0
958	17	0	0	0	1	1	0	6.47	1243	3
959	39	0	0	0	0	0	0		0	0
960	45	0	0	0	1	1	0	8.59	4196	12
961	25	0	0	0	1	1	0	1.21	660	2
962	28	0	0	0	1	1	0	5.13	3314	8
963	32	0	0	0	1	1	0	0.78	398	1
964	26	0	0	0	1	1	0	2.94	652	2
965	39	0	0	0	1	1	0	0.22	537	1
966	40	0	0	0	1	1	0	4.35	1997	7
967	41	0	0	0	0	0	0		0	0
968	21	0	0	0	0	0	0		0	0
969	25	0	0	0	1	1	0	0.93	396	1
970	28	0	0	0	0	0	0		0	0
971	36	0	0	0	1	1	0	3.65	455	1
972	39	0	0	0	1	1	0	5.71	316	1
973	21	0	0	0	1	1	0	2.57	1970	6
974	32	0	0	0	1	1	0	3.66	396	1
975	45	0	0	0	0	0	0		0	0
976	31	0	0	0	1	1	0	3.14	977	2
977	16	0	0	0	1	1	0	1.29	770	2
978	45	0	0	0	1	1	0	7.82	531	1
979	37	0	0	0	0	0	0		0	0
980	35	0	0	0	1	1	0	0.77	325	1
981	35	0	0	0	0	0	0		0	0
982	16	0	0	0	1	1	0	6.43	396	1
983	34	0	0	0	1	1	0	3.48	708	2
984	38	0	0	0	1	1	0	5.09	396	1
985	41	0	0	0	0	0	0		0	0
986	34	0	0	0	1	1	0	0.70	480	2
987	18	0	0	0	1	1	0	3.66	908	2
988	23	0	0	0	1	1	0	0.65	305	1
989	24	0	0	0	1	1	0	1.58	461	1
990	27	0	0	0	1	1	0	5.14	325	1
991	34	0	0	0	1	1	0	8.17	931	2
992	14	0	0	0	0	0	0		0	0
993	22	0	0	0	1	1	0	3.67	1083	3
994	44	0	0	0	1	1	0	0.35	640	2
995	27	0	0	0	0	0	0		0	0
996	35	0	0	0	1	1	0	6.39	541	1
997	42	0	0	0	1	1	0	4.36	5915	20
998	34	0	0	0	1	1	0	6.47	3976	9
999	32	0	0	0	1	1	0	6.72	3310	10
1000	30	0	0	0	1	1	0	1.81	690	2
1001	37	0	0	0	0	0	0		0	0
1002	14	0	0	0	1	1	0	3.22	2715	6
1003	32	0	0	0	1	1	0	3.89	440	1
1004	43	0	0	0	0	0	0		0	0
1005	35	0	0	0	1	1	0	8.23	1936	6
1006	26	0	0	0	1	1	0	2.21	1012	3
1007	38	0	0	0	1	1	0	2.65	3035	9
1008	15	0	0	0	1	1	0	6.46	2433	7
1009	33	0	0	0	0	0	0		0	0
1010	45	0	0	0	0	0	0		0	0
1011	34	0	0	0	0	0	0		0	0
1012	24	0	0	0	1	1	0	2.92	449	1
1013	32	0	0	0	0	0	0		0	0
1014	41	0	0	0	0	0	0		0	0
1015	22	0	0	0	0	0	0		0	0
1016	20	0	0	0	1	1	0	2.27	305	1
1017	27	0	0	0	0	0	0		0	0
1018	44	0	0	0	0	0	0		0	0
1019	34	0	0	0	0	0	0		0	0
1020	31	0	0	0	1	1	0	4.03	401	1
1021	23	0	0	0	1	1	0	1.98	4425	16
1022	38	0	0	0	0	0	0		0	0
1023	15	0	0	0	0	0	0		0	0
1024	42	0	0	0	0	0	0		0	0
1025	13	0	0	0	1	1	0	7.74	3824	14
1026	23	0	0	0	1	1	0	3.58	3819	9
1027	20	0	0	0	1	1	0	4.37	1600	4
1028	32	0	0	0	1	1	0	3.40	340	1
1029	44	0	0	0	0	0	0		0	0
1030	19	0	0	0	1	1	0	6.38	393	1
1031	26	0	0	0	1	1	0	2.50	365	1
1032	18	0	0	0	1	1	0	1.45	399	1
1033	15	0	0	0	1	1	0	8.41	4445	8
1034	43	0	0	0	0	0	0		0	0
1035	31	0	0	0	1	1	0	7.78	1205	3
1036	37	0	0	0	0	0	0		0	0
1037	23	0	0	0	0	0	0		0	0
1038	20	0	0	0	1	1	0	2.75	444	1
1039	30	0	0	0	0	0	0		0	0
1040	43	0	0	0	1	1	0	8.02	3307	13
1041	19	0	0	0	0	0	0		0	0
1042	33	0	0	0	1	1	0	4.12	640	2
1043	32	0	0	0	1	1	0	3.98	587	1
1044	27	0	0	0	1	1	0	5.06	2548	7
1045	43	0	0	0	0	0	0		0	0
1046	42	0	0	0	1	1	0	2.29	1983	6
1047	39	0	0	0	0	0	0		0	0
1048	25	0	0	0	0	0	0		0	0
1049	44	0	0	0	0	0	0		0	0
1050	11	0	0	0	0	0	0		0	0
1051	36	0	0	0	1	1	0	1.33	1460	5
1052	20	0	0	0	1	1	0	2.70	1135	3
1053	33	0	0	0	1	1	0	5.57	325	1
1054	42	0	0	0	0	0	0		0	0
1055	43	0	0	0	1	1	0	5.47	777	2
1056	45	0	0	0	1	1	0	5.10	3331	9
1057	32	0	0	0	1	1	0	0.53	880	2
1058	16	0	0	0	0	0	0		0	0
1059	37	0	0	0	1	1	0	3.74	1313	5
1060	33	0	0	0	0	0	0		0	0
1061	33	0	0	0	1	1	0	3.03	885	3
1062	37	0	0	0	0	0	0		0	0
1063	20	0	0	0	0	0	0		0	0
1064	29	0	0	0	1	1	0	4.57	2125	5
1065	32	0	0	0	0	0	0		0	0
1066	43	0	0	0	1	1	0	2.78	632	2
1067	43	0	0	0	1	1	0	2.70	1680	5
1068	30	0	0	0	0	0	0		0	0
1069	37	0	0	0	1	1	0	3.84	316	1
1070	43	0	0	0	0	0	0		0	0
1071	44	0	0	0	1	1	0	2.56	995	3
1072	28	0	0	0	0	0	0		0	0
1073	40	0	0	0	1	1	0	1.08	309	1
1074	31	0	0	0	1	1	0	0.71	305	1
1075	17	0	0	0	1	1	0	0.20	362	1
1076	28	0	0	0	0	0	0		0	0
1077	35	0	0	0	0	0	0		0	0
1078	28	0	0	0	1	1	0	1.34	600	3
1079	45	0	0	0	1	1	0	5.64	1556	5
1080	45	0	0	0	1	1	0	6.92	930	2
1081	34	0	0	0	1	1	0	3.50	1193	3
1082	23	0	0	0	1	1	0	1.32	885	2
1083	20	0	0	0	1	1	0	6.27	2138	5
1084	22	0	0	0	1	1	0	2.49	1985	4
1085	31	0	0	0	1	1	0	3.00	1925	5
1086	31	0	0	0	0	0	0		0	0
1087	43	0	0	0	0	0	0		0	0
1088	23	0	0	0	1	1	0	6.99	3494	12
1089	38	0	0	0	0	0	0		0	0
1090	26	0	0	0	1	1	0	0.97	316	1
1091	29	0	0	0	1	1	0	3.52	396	1
1092	31	0	0	0	1	1	0	3.19	447	1
1093	26	0	0	0	1	1	0	4.03	2639	7
1094	32	0	0	0	0	0	0		0	0
1095	41	0	0	0	0	0	0		0	0
1096	35	0	0	0	0	0	0		0	0
1097	37	0	0	0	1	1	0	1.86	423	1
1098	45	0	0	0	0	0	0		0	0
1099	26	0	0	0	1	1	0	0.33	325	1
1100	40	0	0	0	1	1	0	1.18	470	1
1101	20	0	0	0	0	0	0		0	0
1102	38	0	0	0	0	0	0		0	0
1103	28	0	0	0	0	0	0		0	0
1104	41	0	0	0	1	1	0	0.97	316	1
1105	26	0	0	0	0	0	0		0	0
1106	40	0	0	0	0	0	0		0	0
1107	33	0	0	0	1	1	0	5.19	2527	5
1108	41	0	0	0	1	1	0	1.65	245	1
1109	32	0	0	0	1	1	0	2.53	1028	3
1110	30	0	0	0	1	1	0	7.68	1721	4
1111	45	0	0	0	0	0	0		0	0
1112	32	0	0	0	0	0	0		0	0
1113	33	0	0	0	1	1	0	0.50	185	1
1114	11	0	0	0	1	1	0	5.75	925	2
1115	43	0	0	0	1	1	0	2.96	371	1
1116	41	0	0	0	0	0	0		0	0
1117	27	0	0	0	0	0	0		0	0
1118	39	0	0	0	0	0	0		0	0
1119	41	0	0	0	0	0	0		0	0
1120	42	0	0	0	1	1	0	2.82	785	1
1121	27	0	0	0	0	0	0		0	0
1122	30	0	0	0	1	1	0	1.95	510	2
1123	43	0	0	0	1	1	0	0.67	680	2
1124	28	0	0	0	1	1	0	1.01	421	1
1125	34	0	0	0	0	0	0		0	0
1126	37	0	0	0	0	0	0		0	0
1127	33	0	0	0	0	0	0		0	0
1128	39	0	0	0	1	1	0	3.19	235	1
1129	42	0	0	0	0	0	0		0	0
1130	37	0	0	0	0	0	0		0	0
1131	30	0	0	0	0	0	0		0	0
1132	18	0	0	0	0	0	0		0	0
1133	43	0	0	0	1	1	0	6.22	1090	3
1134	42	0	0	0	1	1	0	2.61	1485	7
1135	34	0	0	0	0	0	0		0	0
1136	25	0	0	0	0	0	0		0	0
1137	20	0	0	0	0	0	0		0	0
1138	16	0	0	0	0	0	0		0	0
1139	31	0	0	0	0	0	0		0	0
1140	45	0	0	0	0	0	0		0	0
1141	30	0	0	0	0	0	0		0	0
1142	27	0	0	0	1	1	0	1.96	291	1
1143	35	0	0	0	0	0	0		0	0
1144	36	0	0	0	0	0	0		0	0
1145	43	0	0	0	0	0	0		0	0
1146	25	0	0	0	1	1	0	2.48	3695	8
1147	35	0	0	0	0	0	0		0	0
1148	35	0	0	0	0	0	0		0	0
1149	38	0	0	0	1	1	0	4.87	1207	3
1150	44	0	0	0	0	0	0		0	0
1151	20	0	0	0	1	1	0	5.46	1944	4
1152	27	0	0	0	1	1	0	0.86	890	2
1153	16	0	0	0	1	1	0	5.48	5057	15
1154	29	0	0	0	1	1	0	3.16	396	1
1155	35	0	0	0	1	1	0	7.57	3795	11
1156	23	0	0	0	1	1	0	4.87	846	2
1157	18	0	0	0	0	0	0		0	0
1158	22	0	0	0	1	1	0	4.88	276	1
1159	45	0	0	0	1	1	0	4.70	889	2
1160	33	0	0	0	1	1	0	1.53	945	3
1161	17	0	0	0	1	0	1	4.91	350	1
1162	38	0	0	0	1	1	0	5.71	1964	6
1163	37	0	0	0	1	1	0	5.54	913	2
1164	30	0	0	0	0	0	0		0	0
1165	23	0	0	0	1	1	0	1.68	570	2
1166	27	0	0	0	1	1	0	7.61	702	2
1167	17	0	0	0	1	1	0	4.61	479	1
1168	29	0	0	0	0	0	0		0	0
1169	36	0	0	0	0	0	0		0	0
1170	33	0	0	0	0	0	0		0	0
1171	35	0	0	0	0	0	0		0	0
1172	42	0	0	0	0	0	0		0	0
1173	28	0	0	0	0	0	0		0	0
1174	40	0	0	0	0	0	0		0	0
1175	33	0	0	0	0	0	0		0	0
1176	19	0	0	0	0	0	0		0	0
1177	26	0	0	0	0	0	0		0	0
1178	42	0	0	0	1	1	0	1.98	329	1
1179	41	0	0	0	1	1	0	1.21	425	1
1180	31	0	0	0	1	1	0	5.36	1689	5
1181	39	0	0	0	1	1	0	0.79	305	1
1182	27	0	0	0	1	1	0	7.15	810	4
1183	44	0	0	0	1	1	0	1.80	365	1
1184	26	0	0	0	1	1	0	3.17	379	1
1185	43	0	0	0	1	1	0	3.10	736	2
1186	14	0	0	0	1	1	0	7.24	2861	6
1187	26	0	0	0	1	1	1	4.57	14155	10
1188	31	0	0	0	1	1	0	7.40	794	2
1189	35	0	0	0	1	1	0	1.44	396	1
1190	20	0	0	0	0	0	0		0	0
1191	31	0	0	0	1	1	0	8.90	2293	6
1192	44	0	0	0	0	0	0		0	0
1193	35	0	0	0	1	1	0	3.82	745	2
1194	38	0	0	0	0	0	0		0	0
1195	34	0	0	0	0	0	0		0	0
1196	29	0	0	0	0	0	0		0	0
1197	36	0	0	0	0	0	0		0	0
1198	40	0	0	0	0	0	0		0	0
1199	28	0	0	0	0	0	0		0	0
1200	43	0	0	0	1	1	0	8.53	331	1
1201	35	0	0	0	1	1	0	0.13	1430	1
1202	40	0	0	0	0	0	0		0	0
1203	39	0	0	0	1	1	0	0.85	303	1
1204	40	0	0	0	1	1	0	4.05	281	1
1205	33	0	0	0	1	1	0	3.28	1138	3
1206	33	0	0	0	0	0	0		0	0
1207	44	0	0	0	0	0	0		0	0
1208	18	0	0	0	0	0	0		0	0
1209	32	0	0	0	1	1	0	1.47	780	2
1210	45	0	0	0	0	0	0		0	0
1211	23	0	0	0	0	0	0		0	0
1212	17	0	0	0	0	0	0		0	0
1213	27	0	0	0	1	1	0	3.38	1651	5
1214	42	0	0	0	1	0	1	5.24	3797	4
1215	27	0	0	0	0	0	0		0	0
1216	45	0	0	0	0	0	0		0	0
1217	28	0	0	0	1	1	0	3.80	325	1
1218	35	0	0	0	0	0	0		0	0
1219	13	0	0	0	1	1	0	3.22	90	1
1220	27	0	0	0	1	1	0	1.57	4162	10
1221	26	0	0	0	0	0	0		0	0
1222	31	0	0	0	1	1	0	3.79	3590	11
1223	45	0	0	0	0	0	0		0	0
1224	24	0	0	0	0	0	0		0	0
1225	35	0	0	0	0	0	0		0	0
1226	33	0	0	0	1	1	0	2.42	365	1
1227	34	0	0	0	1	1	0	5.02	371	1
1228	29	0	0	0	0	0	0		0	0
1229	44	0	0	0	1	1	0	7.82	41210	148
1230	23	0	0	0	0	0	0		0	0
1231	23	0	0	0	0	0	0		0	0
1232	34	0	0	0	0	0	0		0	0
1233	39	0	0	0	0	0	0		0	0
1234	43	0	0	0	0	0	0		0	0
1235	28	0	0	0	0	0	0		0	0
1236	35	0	0	0	0	0	0		0	0
1237	43	0	0	0	0	0	0		0	0
1238	23	0	0	0	1	1	0	0.53	1670	4
1239	35	0	0	0	0	0	0		0	0
1240	28	0	0	0	0	0	0		0	0
1241	40	0	0	0	1	1	0	3.80	2242	6
1242	34	0	0	0	1	1	0	2.74	810	4
1243	40	0	0	0	0	0	0		0	0
1244	45	0	0	0	1	1	0	5.36	1053	3
1245	39	0	0	0	1	1	0	5.17	5100	18
1246	36	0	0	0	1	1	0	0.88	450	1
1247	22	0	0	0	0	0	0		0	0
1248	23	0	0	0	1	1	0	0.26	600	3
1249	32	0	0	0	1	1	0	4.62	845	3
1250	31	0	0	0	0	0	0		0	0
1251	42	0	0	0	1	1	0	0.51	316	1
1252	45	0	0	0	1	1	0	8.36	792	2
1253	42	0	0	0	1	1	0	4.55	915	2
1254	41	0	0	0	0	0	0		0	0
1255	43	0	0	0	1	1	0	5.77	1137	3
1256	40	0	0	0	1	1	0	6.95	1018	3
1257	41	0	0	0	1	1	0	2.88	4476	10
1258	34	0	0	0	1	1	0	1.11	210	1
1259	14	0	0	0	0	0	0		0	0
1260	28	0	0	0	1	1	0	6.26	1056	4
1261	30	0	0	0	0	0	0		0	0
1262	32	0	0	0	1	1	0	8.15	1156	3
1263	44	0	0	0	1	1	0	8.97	4973	11
1264	38	0	0	0	1	1	0	8.22	4059	15
1265	31	0	0	0	1	1	0	0.67	955	2
1266	23	0	0	0	0	0	0		0	0
1267	37	0	0	0	1	1	0	6.59	2998	10
1268	36	0	0	0	1	1	0	2.41	528	1
1269	20	0	0	0	1	1	0	8.81	2095	6
1270	20	0	0	0	0	0	0		0	0
1271	35	0	0	0	1	1	0	7.39	5429	12
1272	27	0	0	0	0	0	0		0	0
1273	31	0	0	0	1	1	0	5.72	405	1
1274	38	0	0	0	1	1	0	2.44	514	1
1275	42	0	0	0	0	0	0		0	0
1276	43	0	0	0	0	0	0		0	0
1277	45	0	0	0	0	0	0		0	0
1278	28	0	0	0	0	0	0		0	0
1279	37	0	0	0	0	0	0		0	0
1280	29	0	0	0	0	0	0		0	0
1281	43	0	0	0	1	1	0	4.09	185	1
1282	29	0	0	0	0	0	0		0	0
1283	36	0	0	0	0	0	0		0	0
1284	21	0	0	0	0	0	0		0	0
1285	35	0	0	0	1	1	0	6.36	2638	8
1286	39	0	0	0	0	0	0		0	0
1287	20	0	0	0	1	1	0	7.90	2670	6
1288	25	0	0	0	0	0	0		0	0
1289	37	0	0	0	1	1	0	6.02	235	1
1290	35	0	0	0	1	1	0	5.01	1449	5
1291	43	0	0	0	0	0	0		0	0
1292	27	0	0	0	0	0	0		0	0
1293	19	0	0	0	0	0	0		0	0
1294	24	0	0	0	0	0	0		0	0
1295	37	0	0	0	0	0	0		0	0
1296	38	0	0	0	1	1	0	7.02	1030	3
1297	26	0	0	0	0	0	0		0	0
1298	21	0	0	0	0	0	0		0	0
1299	23	0	0	0	1	1	0	3.92	2839	7
1300	45	0	0	0	1	1	0	0.11	760	1
1301	25	0	0	0	1	1	0	5.16	836	3
1302	41	0	0	0	0	0	0		0	0
1303	45	0	0	0	0	0	0		0	0
1304	39	0	0	0	0	0	0		0	0
1305	35	0	0	0	0	0	0		0	0
1306	29	0	0	0	0	0	0		0	0
1307	44	0	0	0	1	1	0	1.03	773	2
1308	25	0	0	0	1	1	0	4.39	1062	4
1309	40	0	0	0	0	0	0		0	0
1310	28	0	0	0	0	0	0		0	0
1311	30	0	0	0	1	1	0	3.99	508	1
1312	31	0	0	0	1	1	0	2.97	2400	5
1313	40	0	0	0	0	0	0		0	0
1314	30	0	0	0	1	1	0	5.77	316	1
1315	30	0	0	0	1	1	0	2.89	2525	6
1316	36	0	0	0	0	0	0		0	0
1317	38	0	0	0	1	1	0	0.88	742	2
1318	39	0	0	0	0	0	0		0	0
1319	30	0	0	0	1	1	0	2.95	1220	4
1320	28	0	0	0	1	1	0	2.71	325	1
1321	31	0	0	0	0	0	0		0	0
1322	30	0	0	0	1	1	0	3.37	3541	10
1323	34	0	0	0	1	1	0	2.55	440	2
1324	37	0	0	0	0	0	0		0	0
1325	29	0	0	0	1	1	0	2.33	1600	4
1326	29	0	0	0	0	0	0		0	0
1327	18	0	0	0	1	1	0	1.29	418	1
1328	14	0	0	0	1	1	0	9.09	3693	9
1329	27	0	0	0	0	0	0		0	0
1330	37	0	0	0	1	1	0	6.07	2581	9
1331	42	0	0	0	0	0	0		0	0
1332	25	0	0	0	0	0	0		0	0
1333	27	0	0	0	0	0	0		0	0
1334	32	0	0	0	1	1	0	4.45	1235	4
1335	44	0	0	0	0	0	0		0	0
1336	34	0	0	0	0	0	0		0	0
1337	32	0	0	0	0	0	0		0	0
1338	27	0	0	0	0	0	0		0	0
1339	38	0	0	0	0	0	0		0	0
1340	33	0	0	0	1	1	0	3.65	1354	4
1341	43	0	0	0	1	1	0	1.94	944	2
1342	25	0	0	0	1	1	0	1.57	413	1
1343	21	0	0	0	1	1	0	9.58	21866	55
1344	45	0	0	0	0	0	0		0	0
1345	29	0	0	0	1	1	0	0.92	425	1
1346	31	0	0	0	0	0	0		0	0
1347	24	0	0	0	1	1	0	5.66	1696	5
1348	28	0	0	0	1	1	0	0.97	371	1
1349	32	0	0	0	0	0	0		0	0
1350	24	0	0	0	0	0	0		0	0
1351	29	0	0	0	0	0	0		0	0
1352	43	0	0	0	1	1	0	5.82	461	1
1353	45	0	0	0	0	0	0		0	0
1354	17	0	0	0	0	0	0		0	0
1355	34	0	0	0	1	1	0	6.81	4471	14
1356	31	0	0	0	1	1	0	3.76	325	1
1357	18	0	0	0	0	0	0		0	0
1358	44	0	0	0	1	1	0	3.17	1340	4
1359	17	0	0	0	1	1	0	6.37	7628	27
1360	33	0	0	0	0	0	0		0	0
1361	38	0	0	0	0	0	0		0	0
1362	24	0	0	0	0	0	0		0	0
1363	26	0	0	0	1	1	0	3.45	396	1
1364	35	0	0	0	1	1	1	5.42	38398	10
1365	22	0	0	0	1	1	0	1.43	1458	3
1366	21	0	0	0	1	1	0	7.41	1543	4
1367	23	0	0	0	0	0	0		0	0
1368	39	0	0	0	1	1	0	0.26	318	1
1369	42	0	0	0	0	0	0		0	0
1370	26	0	0	0	1	1	0	1.38	425	1
1371	21	0	0	0	0	0	0		0	0
1372	29	0	0	0	1	1	0	1.95	366	1
1373	17	0	0	0	1	1	0	5.76	980	3
1374	29	0	0	0	1	1	0	8.93	5589	9
1375	23	0	0	0	0	0	0		0	0
1376	32	0	0	0	1	1	0	8.13	706	2
1377	42	0	0	0	0	0	0		0	0
1378	37	0	0	0	0	0	0		0	0
1379	38	0	0	0	0	0	0		0	0
1380	41	0	0	0	1	1	0	4.38	396	1
1381	36	0	0	0	1	1	0	5.91	325	1
1382	22	0	0	0	1	1	0	3.36	325	1
1383	29	0	0	0	0	0	0		0	0
1384	35	0	0	0	0	0	0		0	0
1385	34	0	0	0	0	0	0		0	0
1386	20	0	0	0	0	0	0		0	0
1387	30	0	0	0	1	1	0	3.48	220	1
1388	28	0	0	0	0	0	0		0	0
1389	24	0	0	0	0	0	0		0	0
1390	45	0	0	0	0	0	0		0	0
1391	44	0	0	0	1	1	0	4.61	465	2
1392	33	0	0	0	1	1	0	5.62	386	1
1393	33	0	0	0	0	0	0		0	0
1394	17	0	0	0	0	0	0		0	0
1395	20	0	0	0	0	0	0		0	0
1396	34	0	0	0	1	1	0	3.39	600	2
1397	35	0	0	0	1	1	0	3.73	712	2
1398	33	0	0	0	1	1	0	8.08	540	1
1399	37	0	0	0	0	0	0		0	0
1400	28	0	0	0	0	0	0		0	0
1401	17	0	0	0	0	0	0		0	0
1402	27	0	0	0	0	0	0		0	0
1403	33	0	0	0	0	0	0		0	0
1404	45	0	0	0	0	0	0		0	0
1405	35	0	0	0	1	1	0	7.09	1335	3
1406	36	0	0	0	0	0	0		0	0
1407	13	0	0	0	1	1	0	8.53	2382	7
1408	13	0	0	0	0	0	0		0	0
1409	37	0	0	0	0	0	0		0	0
1410	41	0	0	0	0	0	0		0	0
1411	32	0	0	0	0	0	0		0	0
1412	18	0	0	0	0	0	0		0	0
1413	33	0	0	0	0	0	0		0	0
1414	36	0	0	0	1	1	0	3.54	690	2
1415	17	0	0	0	0	0	0		0	0
1416	35	0	0	0	1	1	0	0.02	760	2
1417	22	0	0	0	1	1	0	1.83	1303	3
1418	23	0	0	0	1	1	0	2.58	995	2
1419	35	0	0	0	1	1	0	7.31	597	1
1420	24	0	0	0	0	0	0		0	0
1421	37	0	0	0	0	0	0		0	0
1422	37	0	0	0	0	0	0		0	0
1423	42	0	0	0	1	1	0	4.08	890	2
1424	29	0	0	0	0	0	0		0	0
1425	13	0	0	0	1	1	0	7.41	2594	10
1426	25	0	0	0	1	1	0	3.54	1494	5
1427	45	0	0	0	1	1	0	9.26	3297	10
1428	31	0	0	0	1	1	0	1.73	1147	2
1429	39	0	0	0	0	0	0		0	0
1430	20	0	0	0	0	0	0		0	0
1431	38	0	0	0	0	0	0		0	0
1432	24	0	0	0	0	0	0		0	0
1433	40	0	0	0	1	1	1	2.53	3230	9
1434	26	0	0	0	1	1	0	1.74	1188	3
1435	44	0	0	0	0	0	0		0	0
1436	28	0	0	0	1	1	0	2.30	1198	1
1437	33	0	0	0	0	0	0		0	0
1438	44	0	0	0	0	0	0		0	0
1439	43	0	0	0	1	1	0	5.73	690	3
1440	28	0	0	0	0	0	0		0	0
1441	38	0	0	0	1	1	0	4.07	235	1
1442	35	0	0	0	1	1	0	5.92	2796	9
1443	38	0	0	0	0	0	0		0	0
1444	19	0	0	0	0	0	0		0	0
1445	40	0	0	0	1	1	0	4.75	705	2
1446	19	0	0	0	1	1	0	0.90	690	3
1447	38	0	0	0	1	1	0	4.52	694	2
1448	40	0	0	0	0	0	0		0	0
1449	27	0	0	0	1	1	0	5.11	1607	3
1450	16	0	0	0	0	0	0		0	0
1451	34	0	0	0	1	1	0	2.93	396	1
1452	30	0	0	0	0	0	0		0	0
1453	35	0	0	0	0	0	0		0	0
1454	20	0	0	0	0	0	0		0	0
1455	15	0	0	0	0	0	0		0	0
1456	23	0	0	0	1	1	0	0.98	952	3
1457	35	0	0	0	1	1	0	0.28	600	2
1458	40	0	0	0	0	0	0		0	0
1459	21	0	0	0	1	1	0	5.19	425	1
1460	38	0	0	0	0	0	0		0	0
1461	24	0	0	0	1	1	0	1.00	555	1
1462	20	0	0	0	1	1	0	3.19	365	1
1463	31	0	0	0	1	1	0	2.42	1500	4
1464	26	0	0	0	1	1	0	0.35	369	1
1465	33	0	0	0	1	1	0	8.27	5846	14
1466	43	0	0	0	1	1	0	8.74	3325	11
1467	31	0	0	0	1	1	0	1.86	325	1
1468	32	0	0	0	1	1	0	3.79	1298	3
1469	42	0	0	0	0	0	0		0	0
1470	42	0	0	0	1	1	0	0.17	1048	1
1471	31	0	0	0	0	0	0		0	0
1472	35	0	0	0	1	1	0	5.28	7726	27
1473	31	0	0	0	0	0	0		0	0
1474	32	0	0	0	1	1	0	2.22	533	1
1475	32	0	0	0	1	1	0	1.58	897	3
1476	28	0	0	0	1	1	0	1.14	845	3
1477	43	0	0	0	1	1	0	5.79	870	3
1478	39	0	0	0	1	1	0	4.79	445	1
1479	40	0	0	0	1	1	0	5.88	15615	37
1480	33	0	0	0	0	0	0		0	0
1481	44	0	0	0	1	1	0	3.75	4692	12
1482	25	0	0	0	0	0	0		0	0
1483	19	0	0	0	1	1	0	2.47	1723	5
1484	31	0	0	0	1	1	0	4.50	11295	6
1485	36	0	0	0	1	1	0	6.29	2046	6
1486	31	0	0	0	1	1	1	2.91	3871	12
1487	35	0	0	0	1	1	0	0.92	721	2
1488	37	0	0	0	0	0	0		0	0
1489	13	0	0	0	1	1	0	2.03	396	1
1490	34	0	0	0	1	1	0	3.52	396	1
1491	35	0	0	0	0	0	0		0	0
1492	41	0	0	0	1	1	0	3.28	400	1
1493	33	0	0	0	1	1	0	5.01	660	3
1494	44	0	0	0	0	0	0		0	0
1495	33	0	0	0	1	1	0	0.35	1230	4
1496	45	0	0	0	1	1	0	9.16	9421	32
1497	34	0	0	0	1	1	0	0.73	325	1
1498	35	0	0	0	1	1	0	0.76	650	2
1499	37	0	0	0	1	1	0	0.89	396	1
1500	33	0	0	0	0	0	0		0	0
1501	30	0	0	0	1	1	0	2.86	328	1
1502	19	0	0	0	0	0	0		0	0
1503	30	0	0	0	0	0	0		0	0
1504	32	0	0	0	1	1	0	3.33	759	2
1505	40	0	0	0	0	0	0		0	0
1506	25	0	0	0	0	0	0		0	0
1507	33	0	0	0	1	1	0	3.20	4624	12
1508	17	0	0	0	1	1	0	0.80	356	1
1509	14	0	0	0	1	1	0	3.90	6903	18
1510	14	0	0	0	1	1	0	0.21	325	1
1511	23	0	0	0	0	0	0		0	0
1512	33	0	0	0	0	0	0		0	0
1513	36	0	0	0	0	0	0		0	0
1514	21	0	0	0	0	0	0		0	0
1515	41	0	0	0	0	0	0		0	0
1516	16	0	0	0	1	1	0	2.31	425	1
1517	34	0	0	0	1	1	0	1.61	396	1
1518	45	0	0	0	1	1	0	7.12	792	2
1519	21	0	0	0	1	1	0	5.01	1270	3
1520	31	0	0	0	1	1	0	1.03	1270	3
1521	20	0	0	0	0	0	0		0	0
1522	43	0	0	0	1	1	0	7.07	7028	20
1523	42	0	0	0	1	1	0	7.02	13766	34
1524	30	0	0	0	1	1	0	2.54	1485	5
1525	29	0	0	0	1	1	0	6.33	1420	4
1526	33	0	0	0	0	0	0		0	0
1527	37	0	0	0	1	1	0	8.71	2995	8
1528	29	0	0	0	1	1	0	2.04	796	2
1529	28	0	0	0	1	1	0	3.04	570	2
1530	41	0	0	0	1	1	0	3.96	220	1
1531	38	0	0	0	1	1	0	0.09	115	1
1532	29	0	0	0	0	0	0		0	0
1533	17	0	0	0	1	1	0	6.53	2232	6
1534	35	0	0	0	0	0	0		0	0
1535	30	0	0	0	0	0	0		0	0
1536	41	0	0	0	1	1	0	0.54	396	1
1537	26	0	0	0	1	1	0	0.62	871	2
1538	18	0	0	0	1	1	0	6.47	867	3
1539	37	0	0	0	0	0	0		0	0
1540	38	0	0	0	1	1	0	8.11	305	1
1541	44	0	0	0	1	1	0	1.97	978	2
1542	21	0	0	0	0	0	0		0	0
1543	29	0	0	0	1	1	0	0.45	486	1
1544	22	0	0	0	0	0	0		0	0
1545	24	0	0	0	0	0	0		0	0
1546	37	0	0	0	0	0	0		0	0
1547	21	0	0	0	0	0	0		0	0
1548	38	0	0	0	1	1	0	7.19	3637	11
1549	38	0	0	0	0	0	0		0	0
1550	40	0	0	0	0	0	0		0	0
1551	30	0	0	0	0	0	0		0	0
1552	35	0	0	0	0	0	0		0	0
1553	36	0	0	0	0	0	0		0	0
1554	26	0	0	0	0	0	0		0	0
1555	25	0	0	0	1	1	0	2.73	396	1
1556	42	0	0	0	0	0	0		0	0
1557	26	0	0	0	1	1	0	0.19	1005	4
1558	30	0	0	0	1	1	0	1.90	670	3
1559	36	0	0	0	0	0	0		0	0
1560	23	0	0	0	0	0	0		0	0
1561	23	0	0	0	1	1	0	4.63	325	1
1562	36	0	0	0	0	0	0		0	0
1563	43	0	0	0	1	1	0	1.82	2388	7
1564	18	0	0	0	0	0	0		0	0
1565	17	0	0	0	1	1	0	7.25	4395	11
1566	32	0	0	0	1	1	0	0.08	690	2
1567	40	0	0	0	0	0	0		0	0
1568	26	0	0	0	0	0	0		0	0
1569	38	0	0	0	1	1	0	1.47	653	2
1570	31	0	0	0	1	1	0	1.04	320	1
1571	41	0	0	0	0	0	0		0	0
1572	18	0	0	0	0	0	0		0	0
1573	37	0	0	0	1	1	0	0.46	195	1
1574	14	0	0	0	0	0	0		0	0
1575	34	0	0	0	0	0	0		0	0
1576	31	0	0	0	1	1	0	4.91	2956	7
1577	45	0	0	0	1	1	0	5.15	2913	10
1578	33	0	0	0	1	1	0	3.07	1371	4
1579	37	0	0	0	0	0	0		0	0
1580	37	0	0	0	0	0	0		0	0
1581	37	0	0	0	0	0	0		0	0
1582	31	0	0	0	1	1	0	1.20	792	2
1583	36	0	0	0	1	1	0	0.59	421	1
1584	37	0	0	0	1	1	0	0.90	778	2
1585	42	0	0	0	1	1	0	3.34	425	1
1586	17	0	0	0	0	0	0		0	0
1587	35	0	0	0	0	0	0		0	0
1588	37	0	0	0	0	0	0		0	0
1589	44	0	0	0	0	0	0		0	0
1590	37	0	0	0	1	1	0	2.08	406	1
1591	30	0	0	0	0	0	0		0	0
1592	43	0	0	0	0	0	0		0	0
1593	26	0	0	0	0	0	0		0	0
1594	27	0	0	0	0	0	0		0	0
1595	44	0	0	0	0	0	0		0	0
1596	38	0	0	0	0	0	0		0	0
1597	29	0	0	0	1	1	0	6.97	2898	8
1598	39	0	0	0	0	0	0		0	0
1599	43	0	0	0	0	0	0		0	0
1600	34	0	0	0	1	1	0	1.39	1335	3
1601	34	0	0	0	1	1	0	1.81	220	1
1602	40	0	0	0	1	1	0	4.96	995	4
1603	24	0	0	0	0	0	0		0	0
1604	41	0	0	0	1	1	0	1.32	371	1
1605	33	0	0	0	0	0	0		0	0
1606	27	0	0	0	0	0	0		0	0
1607	31	0	0	0	0	0	0		0	0
1608	37	0	0	0	1	1	0	6.05	3682	9
1609	18	0	0	0	1	1	0	1.92	660	2
1610	36	0	0	0	1	1	0	5.89	690	2
1611	22	0	0	0	1	1	0	8.16	2195	7
1612	35	0	0	0	1	1	0	0.89	1656	4
1613	33	0	0	0	1	1	0	3.58	2286	4
1614	25	0	0	0	0	0	0		0	0
1615	27	0	0	0	0	0	0		0	0
1616	37	0	0	0	0	0	0		0	0
1617	29	0	0	0	1	1	0	5.22	1382	5
1618	33	0	0	0	1	1	0	3.72	2416	6
1619	26	0	0	0	0	0	0		0	0
1620	37	0	0	0	0	0	0		0	0
1621	29	0	0	0	0	0	0		0	0
1622	15	0	0	0	1	1	0	0.61	316	1
1623	21	0	0	0	0	0	0		0	0
1624	24	0	0	0	1	1	0	2.04	327	1
1625	42	0	0	0	1	1	0	4.79	1023	3
1626	19	0	0	0	1	1	0	3.79	662	3
1627	31	0	0	0	1	1	0	3.22	575	2
1628	39	0	0	0	0	0	0		0	0
1629	39	0	0	0	1	1	0	3.66	320	1
1630	31	0	0	0	1	1	0	8.47	1078	3
1631	26	0	0	0	1	1	0	6.97	560	2
1632	25	0	0	0	0	0	0		0	0
1633	28	0	0	0	0	0	0		0	0
1634	34	0	0	0	0	0	0		0	0
1635	35	0	0	0	1	1	0	6.27	1690	5
1636	43	0	0	0	0	0	0		0	0
1637	17	0	0	0	0	0	0		0	0
1638	16	0	0	0	1	1	0	2.03	425	1
1639	21	0	0	0	1	1	0	2.61	1776	5
1640	41	0	0	0	0	0	0		0	0
1641	25	0	0	0	0	0	0		0	0
1642	29	0	0	0	1	1	0	3.49	428	1
1643	30	0	0	0	0	0	0		0	0
1644	45	0	0	0	0	0	0		0	0
1645	18	0	0	0	1	1	0	0.15	440	1
1646	37	0	0	0	0	0	0		0	0
1647	35	0	0	0	0	0	0		0	0
1648	24	0	0	0	0	0	0		0	0
1649	22	0	0	0	0	0	0		0	0
1650	28	0	0	0	1	1	0	6.07	445	1
1651	29	0	0	0	0	0	0		0	0
1652	37	0	0	0	1	1	0	1.33	828	2
1653	35	0	0	0	1	1	0	6.59	544	2
1654	28	0	0	0	0	0	0		0	0
1655	27	0	0	0	0	0	0		0	0
1656	16	0	0	0	1	1	0	7.45	316	1
1657	38	0	0	0	1	1	0	1.92	325	1
1658	42	0	0	0	1	1	0	4.50	447	1
1659	44	0	0	0	0	0	0		0	0
1660	38	0	0	0	0	0	0		0	0
1661	41	0	0	0	1	1	0	0.58	570	2
1662	35	0	0	0	1	1	0	1.05	392	1
1663	38	0	0	0	1	1	0	3.63	2605	7
1664	31	0	0	0	0	0	0		0	0
1665	35	0	0	0	1	1	0	0.83	396	1
1666	41	0	0	0	0	0	0		0	0
1667	35	0	0	0	0	0	0		0	0
1668	39	0	0	0	0	0	0		0	0
1669	41	0	0	0	1	1	0	0.57	250	1
1670	27	0	0	0	0	0	0		0	0
1671	39	0	0	0	1	1	0	1.28	470	2
1672	17	0	0	0	0	0	0		0	0
1673	28	0	0	0	1	1	0	5.73	1417	4
1674	27	0	0	0	1	1	0	0.88	356	1
1675	43	0	0	0	1	1	0	7.44	245	1
1676	25	0	0	0	1	1	0	3.34	640	2
1677	44	0	0	0	1	1	0	6.24	946	3
1678	38	0	0	0	1	1	0	1.93	887	2
1679	42	0	0	0	0	0	0		0	0
1680	17	0	0	0	0	0	0		0	0
1681	30	0	0	0	1	1	0	7.17	408	1
1682	35	0	0	0	1	1	0	5.70	853	2
1683	28	0	0	0	1	1	0	5.96	39653	91
1684	37	0	0	0	1	1	0	3.76	2025	6
1685	45	0	0	0	0	0	0		0	0
1686	18	0	0	0	1	1	0	5.26	884	3
1687	42	0	0	0	1	1	0	2.21	474	1
1688	27	0	0	0	0	0	0		0	0
1689	37	0	0	0	0	0	0		0	0
1690	34	0	0	0	1	1	0	4.19	2101	6
1691	44	0	0	0	0	0	0		0	0
1692	32	0	0	0	1	1	0	3.47	1165	3
1693	34	0	0	0	1	1	0	2.95	1610	5
1694	32	0	0	0	0	0	0		0	0
1695	29	0	0	0	0	0	0		0	0
1696	28	0	0	0	1	1	0	2.63	256	1
1697	29	0	0	0	0	0	0		0	0
1698	21	0	0	0	1	1	0	4.94	300	1
1699	28	0	0	0	0	0	0		0	0
1700	22	0	0	0	1	1	0	7.36	2375	6
1701	37	0	0	0	1	1	0	6.39	4637	13
1702	32	0	0	0	1	1	0	2.67	2189	6
1703	28	0	0	0	1	1	0	6.70	2020	6
1704	37	0	0	0	1	1	0	9.67	16887	45
1705	40	0	0	0	1	1	0	7.01	792	2
1706	45	0	0	0	0	0	0		0	0
1707	17	0	0	0	1	1	0	4.96	316	1
1708	22	0	0	0	1	1	0	0.45	515	1
1709	44	0	0	0	0	0	0		0	0
1710	24	0	0	0	1	1	0	3.31	310	2
1711	30	0	0	0	0	0	0		0	0
1712	42	0	0	0	1	1	0	1.61	1120	3
1713	30	0	0	0	1	1	0	2.51	256	1
1714	33	0	0	0	1	1	0	8.81	556	2
1715	22	0	0	0	0	0	0		0	0
1716	30	0	0	0	1	1	0	2.58	1166	3
1717	37	0	0	0	0	0	0		0	0
1718	37	0	0	0	1	1	0	6.92	761	2
1719	31	0	0	0	1	1	0	5.62	640	2
1720	27	0	0	0	0	0	0		0	0
1721	37	0	0	0	1	1	0	2.77	768	3
1722	40	0	0	0	0	0	0		0	0
1723	42	0	0	0	0	0	0		0	0
1724	34	0	0	0	0	0	0		0	0
1725	22	0	0	0	1	1	0	2.18	1302	4
1726	23	0	0	0	1	1	0	0.49	310	1
1727	23	0	0	0	0	0	0		0	0
1728	27	0	0	0	1	1	0	1.69	432	1
1729	43	0	0	0	1	0	1	2.79	1440	3
1730	28	0	0	0	1	1	0	3.47	2864	9
1731	41	0	0	0	0	0	0		0	0
1732	35	0	0	0	0	0	0		0	0
1733	44	0	0	0	1	1	0	3.05	13664	1
1734	40	0	0	0	1	1	0	7.48	1921	6
1735	28	0	0	0	1	1	0	3.59	557	1
1736	43	0	0	0	0	0	0		0	0
1737	38	0	0	0	1	1	0	2.51	621	2
1738	39	0	0	0	1	1	0	5.83	2363	6
1739	27	0	0	0	0	0	0		0	0
1740	37	0	0	0	1	1	0	3.29	90	1
1741	42	0	0	0	0	0	0		0	0
1742	30	0	0	0	0	0	0		0	0
1743	29	0	0	0	0	0	0		0	0
1744	33	0	0	0	1	1	0	2.97	305	1
1745	41	0	0	0	1	1	0	2.56	560	2
1746	35	0	0	0	1	1	0	2.01	1772	6
1747	27	0	0	0	1	1	0	0.64	386	1
1748	37	0	0	0	1	1	0	4.57	850	3
1749	44	0	0	0	1	1	0	3.60	396	1
1750	36	0	0	0	0	0	0		0	0
1751	37	0	0	0	0	0	0		0	0
1752	44	0	0	0	1	1	0	3.52	1247	2
1753	17	0	0	0	0	0	0		0	0
1754	19	0	0	0	0	0	0		0	0
1755	36	0	0	0	1	1	0	2.98	782	2
1756	38	0	0	0	0	0	0		0	0
1757	36	0	0	0	0	0	0		0	0
1758	41	0	0	0	1	1	0	4.45	652	2
1759	17	0	0	0	0	0	0		0	0
1760	27	0	0	0	1	1	0	5.49	371	1
1761	31	0	0	0	0	0	0		0	0
1762	42	0	0	0	1	1	0	4.13	2875	8
1763	31	0	0	0	0	0	0		0	0
1764	28	0	0	0	1	1	0	3.67	540	2
1765	15	0	0	0	1	1	0	4.20	2436	6
1766	39	0	0	0	0	0	0		0	0
1767	41	0	0	0	1	1	0	1.31	265	1
1768	27	0	0	0	1	1	0	4.87	953	3
1769	45	0	0	0	0	0	0		0	0
1770	38	0	0	0	1	1	0	4.62	570	2
1771	37	0	0	0	1	1	0	4.21	2855	6
1772	19	0	0	0	1	1	0	1.73	2585	8
1773	16	0	0	0	1	1	0	3.30	8381	16
1774	37	0	0	0	0	0	0		0	0
1775	27	0	0	0	1	1	0	3.46	4081	12
1776	19	0	0	0	1	1	0	7.16	3170	10
1777	14	0	0	0	1	1	0	5.02	1265	4
1778	22	0	0	0	0	0	0		0	0
1779	38	0	0	0	1	1	0	6.24	445	1
1780	25	0	0	0	1	1	0	5.65	510	2
1781	39	0	0	0	1	1	0	4.38	3351	13
1782	38	0	0	0	1	1	0	3.58	428	1
1783	35	0	0	0	1	1	0	0.46	683	3
1784	26	0	0	0	0	0	0		0	0
1785	29	0	0	0	1	1	0	2.04	735	2
1786	37	0	0	0	1	1	0	2.97	827	2
1787	30	0	0	0	1	1	0	8.10	1240	3
1788	44	0	0	0	0	0	0		0	0
1789	42	0	0	0	1	1	0	1.22	445	1
1790	43	0	0	0	0	0	0		0	0
1791	36	0	0	0	1	1	0	3.44	761	2
1792	43	0	0	0	0	0	0		0	0
1793	24	0	0	0	1	1	0	1.03	806	2
1794	33	0	0	0	0	0	0		0	0
1795	30	0	0	0	0	0	0		0	0
1796	18	0	0	0	1	1	0	7.79	396	1
1797	22	0	0	0	1	1	0	3.82	3247	8
1798	42	0	0	0	0	0	0		0	0
1799	45	0	0	0	0	0	0		0	0
1800	41	0	0	0	1	1	0	3.70	1359	2
1801	22	0	0	0	1	1	0	2.12	1295	3
1802	41	0	0	0	0	0	0		0	0
1803	37	0	0	0	1	1	0	0.44	411	1
1804	30	0	0	0	0	0	0		0	0
1805	44	0	0	0	1	1	0	7.55	1435	5
1806	17	0	0	0	1	1	0	2.94	484	1
1807	34	0	0	0	1	1	0	2.63	1881	4
1808	40	0	0	0	0	0	0		0	0
1809	45	0	0	0	0	0	0		0	0
1810	39	0	0	0	0	0	0		0	0
1811	42	0	0	0	1	1	0	4.87	3813	13
1812	32	0	0	0	1	1	0	2.65	760	4
1813	24	0	0	0	0	0	0		0	0
1814	33	0	0	0	0	0	0		0	0
1815	23	0	0	0	1	1	0	0.67	445	1
1816	34	0	0	0	1	1	0	5.09	396	1
1817	43	0	0	0	1	1	0	2.99	813	1
1818	40	0	0	0	1	1	0	7.58	1566	4
1819	41	0	0	0	0	0	0		0	0
1820	24	0	0	0	1	1	0	2.41	365	1
1821	16	0	0	0	1	1	0	0.82	535	1
1822	40	0	0	0	1	1	0	2.78	2521	6
1823	21	0	0	0	1	1	0	4.24	3111	7
1824	44	0	0	0	1	1	0	3.53	496	1
1825	27	0	0	0	0	0	0		0	0
1826	38	0	0	0	0	0	0		0	0
1827	38	0	0	0	1	1	0	3.59	1952	7
1828	17	0	0	0	1	1	0	2.48	1395	7
1829	29	0	0	0	0	0	0		0	0
1830	43	0	0	0	1	1	0	2.36	1619	5
1831	30	0	0	0	1	1	0	2.58	4759	11
1832	34	0	0	0	1	1	0	6.33	777	2
1833	23	0	0	0	0	0	0		0	0
1834	39	0	0	0	1	1	0	5.79	4849	13
1835	16	0	0	0	1	1	0	3.25	324	1
1836	24	0	0	0	0	0	0		0	0
1837	34	0	0	0	1	1	0	1.98	780	2
1838	27	0	0	0	0	0	0		0	0
1839	31	0	0	0	0	0	0		0	0
1840	41	0	0	0	0	0	0		0	0
1841	39	0	0	0	1	1	0	9.19	1229	4
1842	25	0	0	0	0	0	0		0	0
1843	27	0	0	0	1	1	0	5.08	3945	9
1844	27	0	0	0	1	1	0	4.07	1144	2
1845	22	0	0	0	0	0	0		0	0
1846	28	0	0	0	0	0	0		0	0
1847	43	0	0	0	0	0	0		0	0
1848	37	0	0	0	0	0	0		0	0
1849	26	0	0	0	0	0	0		0	0
1850	43	0	0	0	0	0	0		0	0
1851	32	0	0	0	1	1	0	1.41	115	1
1852	24	0	0	0	1	1	0	1.55	325	1
1853	38	0	0	0	1	1	0	3.81	1165	3
1854	30	0	0	0	1	1	0	2.63	605	2
1855	25	0	0	0	1	1	0	0.41	988	2
1856	12	0	0	0	1	1	0	4.99	4978	18
1857	37	0	0	0	0	0	0		0	0
1858	36	0	0	0	1	1	0	1.49	469	1
1859	28	0	0	0	0	0	0		0	0
1860	17	0	0	0	0	0	0		0	0
1861	35	0	0	0	0	0	0		0	0
1862	30	0	0	0	1	1	0	2.46	943	2
1863	22	0	0	0	1	1	0	3.00	319	1
1864	34	0	0	0	1	1	0	2.26	1100	2
1865	22	0	0	0	0	0	0		0	0
1866	25	0	0	0	1	1	0	0.37	1867	4
1867	23	0	0	0	1	1	0	3.78	280	1
1868	32	0	0	0	1	1	0	0.73	445	1
1869	18	0	0	0	0	0	0		0	0
1870	37	0	0	0	0	0	0		0	0
1871	35	0	0	0	0	0	0		0	0
1872	20	0	0	0	0	0	0		0	0
1873	41	0	0	0	1	1	0	7.16	1005	3
1874	45	0	0	0	1	1	0	3.22	220	1
1875	30	0	0	0	0	0	0		0	0
1876	27	0	0	0	0	0	0		0	0
1877	17	0	0	0	1	1	0	9.16	7006	9
1878	34	0	0	0	1	1	0	7.75	5289	12
1879	43	0	0	0	0	0	0		0	0
1880	37	0	0	0	1	1	0	1.21	2367	2
1881	42	0	0	0	0	0	0		0	0
1882	36	0	0	0	1	1	0	3.02	1560	4
1883	39	0	0	0	0	0	0		0	0
1884	38	0	0	0	0	0	0		0	0
1885	45	0	0	0	1	1	0	5.10	1264	3
1886	42	0	0	0	0	0	0		0	0
1887	33	0	0	0	0	0	0		0	0
1888	39	0	0	0	0	0	0		0	0
1889	33	0	0	0	1	1	0	1.91	749	2
1890	24	0	0	0	1	1	0	7.74	488	1
1891	45	0	0	0	1	1	0	6.30	1555	6
1892	25	0	0	0	1	1	0	1.79	1020	1
1893	28	0	0	0	1	1	0	5.42	2118	4
1894	25	0	0	0	0	0	0		0	0
1895	22	0	0	0	1	1	0	1.86	396	1
1896	32	0	0	0	0	0	0		0	0
1897	45	0	0	0	1	1	0	2.05	325	1
1898	32	0	0	0	0	0	0		0	0
1899	12	0	0	0	1	1	0	2.53	423	1
1900	32	0	0	0	0	0	0		0	0
1901	24	0	0	0	0	0	0		0	0
1902	31	0	0	0	0	0	0		0	0
1903	21	0	0	0	1	1	0	3.11	1490	4
1904	37	0	0	0	1	1	0	3.94	883	3
1905	34	0	0	0	0	0	0		0	0
1906	44	0	0	0	1	1	0	3.93	650	2
1907	45	0	0	0	1	1	0	4.81	5460	18
1908	13	0	0	0	0	0	0		0	0
1909	34	0	0	0	0	0	0		0	0
1910	23	0	0	0	1	1	0	2.36	437	1
1911	34	0	0	0	0	0	0		0	0
1912	36	0	0	0	0	0	0		0	0
1913	18	0	0	0	0	0	0		0	0
1914	45	0	0	0	0	0	0		0	0
1915	39	0	0	0	0	0	0		0	0
1916	44	0	0	0	0	0	0		0	0
1917	44	0	0	0	0	0	0		0	0
1918	37	0	0	0	1	1	0	4.91	2474	7
1919	30	0	0	0	1	1	0	0.88	425	1
1920	43	0	0	0	0	0	0		0	0
1921	43	0	0	0	0	0	0		0	0
1922	38	0	0	0	0	0	0		0	0
1923	43	0	0	0	1	1	0	1.09	325	1
1924	14	0	0	0	1	1	0	2.38	2655	10
1925	24	0	0	0	1	1	0	7.78	4148	10
1926	36	0	0	0	1	1	0	4.47	220	1
1927	31	0	0	0	1	1	0	2.15	235	1
1928	27	0	0	0	1	1	0	4.55	2608	7
1929	36	0	0	0	0	0	0		0	0
1930	36	0	0	0	0	0	0		0	0
1931	40	0	0	0	1	1	0	6.23	4047	11
1932	35	0	0	0	0	0	0		0	0
1933	44	0	0	0	0	0	0		0	0
1934	23	0	0	0	0	0	0		0	0
1935	43	0	0	0	1	1	0	6.29	396	1
1936	26	0	0	0	0	0	0		0	0
1937	43	0	0	0	1	0	1	4.21	794	2
1938	19	0	0	0	0	0	0		0	0
1939	31	0	0	0	1	1	0	2.19	577	1
1940	29	0	0	0	1	1	0	1.15	650	2
1941	30	0	0	0	1	1	0	2.52	325	1
1942	35	0	0	0	1	1	0	6.18	1845	7
1943	36	0	0	0	0	0	0		0	0
1944	23	0	0	0	1	1	0	4.82	916	3
1945	35	0	0	0	0	0	0		0	0
1946	38	0	0	0	0	0	0		0	0
1947	21	0	0	0	1	1	0	4.34	3383	9
1948	26	0	0	0	1	1	0	4.59	16024	16
1949	16	0	0	0	1	1	0	3.29	821	2
1950	37	0	0	0	0	0	0		0	0
1951	25	0	0	0	0	0	0		0	0
1952	29	0	0	0	0	0	0		0	0
1953	12	0	0	0	1	1	0	3.19	1690	4
1954	34	0	0	0	1	1	0	7.01	5531	17
1955	24	0	0	0	0	0	0		0	0
1956	22	0	0	0	1	1	0	1.35	1540	4
1957	28	0	0	0	1	1	0	8.18	8466	14
1958	13	0	0	0	0	0	0		0	0
1959	43	0	0	0	0	0	0		0	0
1960	44	0	0	0	1	1	0	5.11	392	1
1961	23	0	0	0	1	1	0	3.30	652	1
1962	41	0	0	0	1	1	0	2.03	580	1
1963	31	0	0	0	1	1	0	2.87	1175	3
1964	38	0	0	0	0	0	0		0	0
1965	31	0	0	0	1	1	0	5.60	2043	4
1966	34	0	0	0	1	1	0	2.28	3873	12
1967	28	0	0	0	0	0	0		0	0
1968	38	0	0	0	1	1	0	3.28	5322	9
1969	28	0	0	0	0	0	0		0	0
1970	11	0	0	0	0	0	0		0	0
1971	39	0	0	0	1	1	0	2.65	591	2
1972	19	0	0	0	1	1	0	2.92	325	1
1973	15	0	0	0	1	1	0	8.56	12277	9
1974	25	0	0	0	0	0	0		0	0
1975	31	0	0	0	0	0	0		0	0
1976	43	0	0	0	1	1	0	5.86	420	1
1977	45	0	0	0	0	0	0		0	0
1978	41	0	0	0	1	1	0	7.06	615	3
1979	36	0	0	0	1	1	0	0.82	316	1
1980	23	0	0	0	1	1	0	9.21	1360	4
1981	31	0	0	0	1	1	0	1.53	1940	8
1982	42	0	0	0	1	1	0	1.02	160	1
1983	33	0	0	0	1	1	0	3.61	725	2
1984	19	0	0	0	1	1	0	1.68	617	2
1985	14	0	0	0	0	0	0		0	0
1986	39	0	0	0	0	0	0		0	0
1987	37	0	0	0	1	1	0	0.67	438	1
1988	44	0	0	0	0	0	0		0	0
1989	31	0	0	0	0	0	0		0	0
1990	27	0	0	0	1	1	0	1.39	650	2
1991	29	0	0	0	1	1	0	2.65	220	1
1992	22	0	0	0	1	1	0	4.03	1365	4
1993	42	0	0	0	0	0	0		0	0
1994	37	0	0	0	1	1	0	0.77	115	1
1995	21	0	0	0	1	1	0	3.91	600	2
1996	20	0	0	0	1	1	0	2.05	518	1
1997	45	0	0	0	1	1	0	4.71	2312	5
1998	43	0	0	0	1	1	0	3.30	2158	6
1999	24	0	0	0	1	1	0	4.10	325	1
[truncated: 257,015 more rows]
